# Supplementary material for: Predicting the turning points of housing prices by combining the financial model with genetic algorithm
Source: PLoS One. 2020 Apr 29;15(4):e0232478. doi: 10.1371/journal.pone.0232478 (PMC7190176; doi:10.1371/journal.pone.0232478)
Supplement: S1 Table — (XLSX) [file pone.0232478.s001.xlsx]

## Sheet: xq_time_4702
ID	Name	Adress	Time-Price
235113	青石桥	［武昌-司门口］解放路	{"2016-12":"15683","2016-11":"15683","2016-10":"15683","2016-09":"14543","2016-08":"14213","2016-07":"13240","2016-06":"12277","2016-05":"11869","2016-04":"11827","2016-03":"10000","2016-02":"10000","2016-01":"10000","2017-12":"23056","2017-11":"23057","2017-10":"21871","2017-09":"22010","2017-08":"21997","2017-07":"21452","2017-06":"21006","2017-05":"20347","2017-04":"17553","2017-03":"16155","2…
234106	怡海大厦	［武昌-司门口］粮道街223号	{"2016-12":"13398","2016-11":"13398","2016-10":"13398","2016-09":"11097","2016-08":"10324","2016-07":"10489","2016-06":"10480","2016-05":"9722","2016-04":"9722","2016-03":"9722","2016-02":"8897","2016-01":"8416","2017-12":"16176","2017-11":"17030","2017-10":"16121","2017-09":"15887","2017-08":"15887","2017-07":"15134","2017-06":"12000","2017-05":"11874","2017-04":"12451","2017-03":"11866","2017-0…
232667	凤凰山社区	［武昌-司门口］中山路280号	{"2016-12":"15940","2016-11":"13850","2016-10":"12438","2016-09":"12703","2016-08":"12855","2016-07":"12399","2016-06":"12216","2016-05":"10728","2016-04":"10526","2016-03":"10195","2016-02":"9548","2016-01":"8153","2017-12":"19810","2017-11":"19541","2017-10":"19356","2017-09":"19639","2017-08":"19922","2017-07":"20173","2017-06":"18809","2017-05":"18355","2017-04":"18355","2017-03":"16547","201…
231679	胭脂庭院	［武昌-司门口］胭脂路49附49号	{"2016-12":"15624","2016-11":"13951","2016-10":"13743","2016-09":"13374","2016-08":"13606","2016-07":"12397","2016-06":"12078","2016-05":"13782","2016-04":"13503","2016-03":"13007","2016-02":"12832","2016-01":"11015","2017-12":"19397","2017-11":"19986","2017-10":"20825","2017-09":"18325","2017-08":"17618","2017-07":"16119","2017-06":"16384","2017-05":"15671","2017-04":"16214","2017-03":"15642","2…
231468	都景园小区	［武昌-司门口］楚材街	{"2016-12":"16470","2016-11":"16060","2016-10":"16328","2016-09":"15262","2016-08":"14915","2016-07":"14575","2016-06":"14319","2016-05":"11979","2016-04":"10863","2016-03":"10681","2016-02":"10623","2016-01":"10637","2017-12":"19915","2017-11":"20241","2017-10":"21335","2017-09":"21382","2017-08":"21351","2017-07":"20558","2017-06":"20547","2017-05":"18562","2017-04":"17066","2017-03":"18193","2…
229198	鸿华花园	［武昌-司门口］郎家巷23-40号	{"2016-12":"16036","2016-11":"15041","2016-10":"15336","2016-09":"15222","2016-08":"14067","2016-07":"13162","2016-06":"13020","2016-05":"12945","2016-04":"12855","2016-03":"11967","2016-02":"11282","2016-01":"11264","2017-12":"21019","2017-11":"21709","2017-10":"22198","2017-09":"19956","2017-08":"18225","2017-07":"17947","2017-06":"18032","2017-05":"17401","2017-04":"17995","2017-03":"17995","2…
225069	新华村社区	［武昌-司门口］解放路	{"2016-12":"17500","2016-11":"16957","2016-10":"16250","2016-09":"15741","2016-08":"14978","2016-07":"13871","2016-06":"13858","2016-05":"13293","2016-04":"11918","2016-03":"13128","2016-02":"11405","2016-01":"10958","2017-12":"22615","2017-11":"23310","2017-10":"22763","2017-09":"23598","2017-08":"22952","2017-07":"23179","2017-06":"23084","2017-05":"22029","2017-04":"21361","2017-03":"19600","2…
225063	银聚园公寓	［武昌-司门口］青石桥44-45号	{"2016-12":"13861","2016-11":"13861","2016-10":"15378","2016-09":"14260","2016-08":"14510","2016-07":"15012","2016-06":"14257","2016-05":"14257","2017-12":"30638","2017-11":"29364","2017-10":"19740","2017-09":"18869","2017-08":"18867","2017-07":"18867","2017-06":"20291","2017-05":"21780","2017-04":"21773","2017-03":"13861","2017-02":"13861","2017-01":"13861","2018-11":"26963","2018-10":"27132","2…
221288	广福坊	［武昌-司门口］民主路	{"2016-12":"12698","2016-11":"12698","2016-10":"11986","2016-09":"10596","2016-08":"10596","2016-07":"10596","2016-06":"10388","2016-05":"10094","2016-04":"10313","2016-03":"10026","2016-02":"10114","2016-01":"10114","2017-12":"19220","2017-11":"18918","2017-10":"19184","2017-09":"19236","2017-08":"19253","2017-07":"19131","2017-06":"18505","2017-05":"17695","2017-04":"17690","2017-03":"13029","2…
219945	三道街社区	［武昌-司门口］三道街18号	{"2016-12":"15505","2016-11":"15813","2016-10":"14946","2016-09":"13666","2016-08":"12732","2016-07":"12310","2016-06":"11741","2016-05":"11164","2016-04":"10885","2016-03":"10827","2016-02":"9902","2016-01":"9876","2017-12":"18621","2017-11":"18407","2017-10":"18093","2017-09":"18660","2017-08":"19129","2017-07":"19105","2017-06":"18571","2017-05":"16970","2017-04":"15935","2017-03":"15653","201…
219915	司门口青龙巷小区	［武昌-司门口］青龙巷	{"2016-12":"31303","2016-11":"29361","2016-10":"14458","2016-09":"13407","2016-08":"13102","2016-07":"12893","2016-06":"12666","2016-05":"10929","2016-04":"10773","2016-03":"10391","2016-02":"10000","2016-01":"10000","2017-12":"21123","2017-11":"18512","2017-10":"20809","2017-09":"24797","2017-08":"24811","2017-07":"24349","2017-06":"36712","2017-05":"35852","2017-04":"35841","2017-03":"32089","2…
219759	昙华林社区	［武昌-司门口］昙华林22号	{"2016-12":"18153","2016-11":"13489","2016-10":"14406","2016-09":"13090","2016-08":"12711","2016-07":"12615","2016-06":"12615","2016-05":"12615","2016-04":"12058","2016-03":"10230","2016-02":"11810","2016-01":"11867","2017-12":"21047","2017-11":"18586","2017-10":"18586","2017-09":"18629","2017-08":"19381","2017-07":"19762","2017-06":"17383","2017-05":"17796","2017-04":"18786","2017-03":"17141","2…
219514	忠孝门小区	［武昌-司门口］忠孝门28号	{"2016-12":"16638","2016-11":"15036","2016-10":"13930","2016-09":"13586","2016-08":"13177","2016-07":"13052","2016-06":"13778","2016-05":"12731","2016-04":"12165","2016-03":"11831","2016-02":"11252","2016-01":"10819","2017-12":"21833","2017-11":"22009","2017-10":"22025","2017-09":"21849","2017-08":"20342","2017-07":"20033","2017-06":"20855","2017-05":"18501","2017-04":"18483","2017-03":"18531","2…
219318	楚材社区	［武昌-司门口］中华路88号附2号	{"2016-12":"15798","2016-11":"15057","2016-10":"14537","2016-09":"13347","2016-08":"12975","2016-07":"12693","2016-06":"12923","2016-05":"12145","2016-04":"12142","2016-03":"11995","2016-02":"12481","2016-01":"12133","2017-12":"19965","2017-11":"20058","2017-10":"20385","2017-09":"20549","2017-08":"20262","2017-07":"19763","2017-06":"19251","2017-05":"19279","2017-04":"18312","2017-03":"17560","2…
213820	凤凰大厦	［武昌-司门口］中山路312号	{"2016-12":"26942","2016-11":"26975","2016-10":"26360","2016-09":"24625","2016-08":"23329","2016-07":"20709","2016-06":"19456","2016-05":"18902","2016-04":"18520","2016-03":"17786","2016-02":"16734","2016-01":"16253","2017-12":"31823","2017-11":"31679","2017-10":"31560","2017-09":"30266","2017-08":"30557","2017-07":"30902","2017-06":"29117","2017-05":"28043","2017-04":"28777","2017-03":"28170","2…
213769	胭脂山花园	［武昌-司门口］三道街118号	{"2016-12":"15051","2016-11":"14117","2016-10":"15085","2016-09":"12717","2016-08":"12428","2016-07":"10359","2016-06":"10558","2016-05":"10185","2016-04":"9547","2016-03":"9599","2016-02":"9878","2016-01":"10000","2017-12":"19106","2017-11":"18579","2017-10":"18744","2017-09":"18750","2017-08":"18746","2017-07":"18594","2017-06":"18269","2017-05":"18289","2017-04":"18242","2017-03":"15429","2017…
213682	凤凰山公寓	［武昌-司门口］中山路338号	{"2016-12":"13314","2016-11":"12989","2016-10":"14672","2016-09":"13658","2016-08":"13305","2016-07":"13140","2016-06":"11335","2016-05":"11012","2016-04":"10789","2016-03":"11538","2016-02":"9339","2016-01":"9750","2017-12":"18638","2017-11":"18509","2017-10":"18556","2017-09":"18504","2017-08":"18190","2017-07":"18556","2017-06":"17348","2017-05":"17611","2017-04":"17126","2017-03":"17457","201…
213610	祥云山庄	［武昌-司门口］中山路399号	{"2016-12":"15397","2016-11":"15177","2016-10":"15560","2016-09":"14036","2016-08":"12946","2016-07":"13260","2016-06":"13074","2016-05":"12582","2016-04":"12022","2016-03":"11568","2016-02":"10779","2016-01":"10779","2017-12":"19233","2017-11":"19539","2017-10":"18722","2017-09":"18651","2017-08":"17999","2017-07":"16074","2017-06":"15994","2017-05":"16751","2017-04":"17246","2017-03":"17162","2…
213604	金厦银座	［武昌-司门口］火炬路31号	{"2016-12":"20934","2016-11":"21122","2016-10":"17601","2016-09":"16322","2016-08":"15951","2016-07":"15710","2016-06":"15183","2016-05":"12562","2016-04":"12383","2016-03":"11712","2016-02":"11640","2016-01":"11665","2017-12":"24145","2017-11":"24825","2017-10":"25190","2017-09":"25744","2017-08":"25360","2017-07":"25476","2017-06":"23423","2017-05":"20879","2017-04":"19829","2017-03":"20142","2…
213602	顶秀嘉园	［武昌-司门口］粮道街8-34号	{"2016-12":"18320","2016-11":"15745","2016-10":"16482","2016-09":"15510","2016-08":"14095","2016-07":"14102","2016-06":"13679","2016-05":"12712","2016-04":"12606","2016-03":"12612","2016-02":"12022","2016-01":"10213","2017-12":"21016","2017-11":"23025","2017-10":"22301","2017-09":"21543","2017-08":"20798","2017-07":"20571","2017-06":"20995","2017-05":"21295","2017-04":"21512","2017-03":"18340","2…
213504	泰昌公寓	［武昌-司门口］解放路466号	{"2016-12":"17230","2016-11":"17563","2016-10":"15657","2016-09":"15292","2016-08":"12663","2016-07":"12395","2016-06":"12261","2016-05":"12790","2016-04":"12280","2016-03":"12225","2016-02":"11948","2016-01":"11875","2017-12":"25160","2017-11":"23905","2017-10":"23734","2017-09":"21885","2017-08":"20172","2017-07":"20053","2017-06":"19993","2017-05":"20000","2017-04":"18632","2017-03":"19191","2…
213417	中华路公寓	［武昌-司门口］自由路6号	{"2016-12":"18610","2016-11":"17487","2016-10":"15566","2016-09":"15870","2016-08":"15686","2016-07":"14490","2016-06":"13626","2016-05":"13229","2016-04":"12514","2016-03":"12794","2016-02":"10918","2016-01":"10805","2017-12":"21668","2017-11":"21464","2017-10":"20458","2017-09":"19512","2017-08":"19917","2017-07":"20293","2017-06":"20293","2017-05":"19631","2017-04":"19335","2017-03":"17326","2…
213370	怡博苑	［武昌-司门口］马蹄营19号	{"2016-12":"15789","2016-11":"14703","2016-10":"14751","2016-09":"14063","2016-08":"14119","2016-07":"14474","2016-06":"14426","2016-05":"12815","2016-04":"12245","2016-03":"11909","2016-02":"11327","2016-01":"11056","2017-12":"24860","2017-11":"23140","2017-10":"21606","2017-09":"21614","2017-08":"22181","2017-07":"21948","2017-06":"20958","2017-05":"21157","2017-04":"20022","2017-03":"18767","2…
213300	紫晋公寓	［武昌-司门口］粮道街259号	{"2016-12":"15094","2016-11":"15485","2016-10":"13858","2016-09":"14056","2016-08":"12719","2016-07":"12783","2016-06":"12447","2016-05":"11190","2016-04":"11205","2016-03":"9359","2016-02":"8965","2016-01":"8965","2017-12":"18520","2017-11":"19845","2017-10":"19981","2017-09":"20003","2017-08":"19919","2017-07":"19635","2017-06":"18413","2017-05":"17799","2017-04":"17063","2017-03":"17058","2017…
213238	中华路欧式公寓	［武昌-司门口］中华路50号	{"2016-12":"9526","2016-11":"8935","2016-10":"8935","2016-09":"8286","2016-08":"8278","2016-07":"8210","2017-12":"21655","2017-11":"21720","2017-10":"19685","2017-09":"14093","2017-08":"14101","2017-07":"9735","2017-06":"9730","2017-05":"9502","2017-04":"9499","2017-03":"9499","2017-02":"9499","2017-01":"9499","2018-11":"22532","2018-10":"22291","2018-09":"23621","2018-08":"26212","2018-07":"2631…
213200	棋盘街社区	［武昌-司门口］粮道街	{"2016-12":"16000","2016-11":"16132","2016-10":"15231","2016-09":"14010","2016-08":"13526","2016-07":"11993","2016-06":"11513","2016-05":"11513","2016-04":"12239","2016-03":"11449","2016-02":"9621","2016-01":"9230","2017-12":"19531","2017-11":"19316","2017-10":"18720","2017-09":"18568","2017-08":"18452","2017-07":"18754","2017-06":"19121","2017-05":"17502","2017-04":"15437","2017-03":"15343","201…
213188	桂苑小区	［武昌-司门口］胭脂路	{"2016-12":"20000","2016-11":"18895","2016-10":"17885","2016-09":"15323","2016-08":"15114","2016-07":"15030","2016-06":"15000","2016-05":"14270","2016-04":"14328","2016-03":"13594","2016-02":"12642","2016-01":"12876","2017-12":"27876","2017-11":"25658","2017-10":"22847","2017-09":"22537","2017-08":"22229","2017-07":"22175","2017-06":"21874","2017-05":"20751","2017-04":"20690","2017-03":"20137","2…
212989	常阳丽江城	［武昌-司门口］临江大道58号	{"2016-12":"21823","2016-11":"22325","2016-10":"22043","2016-09":"20086","2016-08":"19520","2016-07":"17733","2016-06":"16897","2016-05":"14627","2016-04":"14419","2016-03":"13875","2016-02":"12864","2016-01":"12596","2017-12":"27302","2017-11":"24344","2017-10":"24631","2017-09":"24886","2017-08":"24708","2017-07":"23552","2017-06":"22657","2017-05":"22875","2017-04":"22771","2017-03":"23147","2…
212948	云鹤星苑	［武昌-司门口］棋盘街52-93号	{"2016-12":"20895","2016-11":"20234","2016-10":"20241","2016-09":"18887","2016-08":"18742","2016-07":"17578","2016-06":"16215","2016-05":"16883","2016-04":"16319","2016-03":"16070","2016-02":"15627","2016-01":"15425","2017-12":"29941","2017-11":"30448","2017-10":"30515","2017-09":"30377","2017-08":"30390","2017-07":"28521","2017-06":"28268","2017-05":"27730","2017-04":"27722","2017-03":"21419","2…
997933	民主路432号小区	［武昌-司门口］民主路432号	{"2017-12":"19702","2017-11":"20024","2018-11":"17241","2018-10":"18013","2018-09":"20048","2018-08":"20048","2018-07":"20188","2018-06":"20085","2018-05":"19668","2018-04":"20214","2018-03":"20136","2018-02":"20046","2018-01":"20044"}
225457	梅苑小区	［武昌-武昌火车站］紫阳东路80附25号	{"2016-12":"16627","2016-11":"16351","2016-10":"16492","2016-09":"15002","2016-08":"14918","2016-07":"13886","2016-06":"13088","2016-05":"12953","2016-04":"12236","2016-03":"11519","2016-02":"11019","2016-01":"11066","2017-12":"20203","2017-11":"20080","2017-10":"20410","2017-09":"20079","2017-08":"20022","2017-07":"20218","2017-06":"18818","2017-05":"18181","2017-04":"18025","2017-03":"16987","2…
212993	波光园1期	［武昌-武昌火车站］北安路1号	{"2016-12":"19168","2016-11":"18951","2016-10":"19593","2016-09":"17129","2016-08":"16881","2016-07":"13322","2016-06":"12405","2016-05":"11877","2016-04":"11975","2016-03":"12258","2016-02":"12400","2016-01":"12417","2017-12":"23432","2017-11":"21989","2017-10":"22115","2017-09":"22102","2017-08":"21971","2017-07":"21829","2017-06":"15807","2017-05":"15627","2017-04":"19331","2017-03":"19136","2…
564826	三环集团宿舍	［武昌-武昌火车站］武珞路588号	{"2016-12":"13415","2016-11":"13415","2016-10":"13337","2016-09":"12742","2016-08":"12859","2016-07":"12696","2016-06":"12077","2016-05":"10878","2016-04":"10319","2016-03":"10319","2016-02":"10319","2016-01":"10167","2017-12":"15476","2017-11":"15476","2017-10":"16317","2017-09":"18763","2017-08":"18469","2017-07":"16498","2017-06":"15000","2017-05":"13824","2017-04":"13424","2017-03":"13441","2…
477291	洪山坊社区(武珞路五巷)	［武昌-武昌火车站］武珞路五巷88号	{"2016-12":"15819","2016-11":"17419","2016-10":"17832","2016-09":"15215","2016-08":"14727","2016-07":"14727","2016-06":"14317","2016-05":"13001","2016-04":"11862","2016-03":"11250","2016-02":"11540","2016-01":"10785","2017-12":"21933","2017-11":"20952","2017-10":"20792","2017-09":"20785","2017-08":"20520","2017-07":"19603","2017-06":"19035","2017-05":"18972","2017-04":"17819","2017-03":"18430","2…
470086	水院小区	［武昌-武昌火车站］梅苑路22号	{"2016-12":"16375","2016-11":"15919","2016-10":"16230","2016-09":"14092","2016-08":"14392","2016-07":"13877","2016-06":"13787","2016-05":"11269","2016-04":"10573","2016-03":"10693","2016-02":"11210","2016-01":"12000","2017-12":"19480","2017-11":"19743","2017-10":"20102","2017-09":"20330","2017-08":"20318","2017-07":"19636","2017-06":"18606","2017-05":"18034","2017-04":"17979","2017-03":"16316","2…
453284	教委宿舍(千家街)	［武昌-武昌火车站］千家街56号	{"2016-12":"18253","2016-11":"15866","2016-10":"14400","2016-09":"14400","2016-08":"14149","2016-07":"14240","2016-06":"12825","2016-05":"11741","2016-04":"11155","2016-03":"11131","2016-02":"10854","2016-01":"10723","2017-12":"20320","2017-11":"19431","2017-10":"19422","2017-09":"19379","2017-08":"19477","2017-07":"18899","2017-06":"16977","2017-05":"16871","2017-04":"16223","2017-03":"18929","2…
322950	付家坡残联宿舍	［武昌-武昌火车站］付家坡一路25号	{"2016-12":"16447","2016-11":"15369","2016-10":"14495","2016-09":"14300","2016-08":"14160","2016-07":"13863","2016-06":"12715","2016-05":"12205","2016-04":"11408","2016-03":"10703","2016-02":"10840","2016-01":"10937","2017-12":"18780","2017-11":"17951","2017-10":"18343","2017-09":"17322","2017-08":"16349","2017-07":"16553","2017-06":"17423","2017-05":"17873","2017-04":"18188","2017-03":"16899","2…
308142	老审计厅宿舍	［武昌-武昌火车站］紫阳东路4号	{"2016-12":"13917","2016-11":"13917","2016-10":"13917","2016-09":"12585","2016-08":"12585","2016-07":"12742","2016-06":"12075","2016-05":"9263","2016-04":"9263","2016-03":"9263","2016-02":"9263","2016-01":"9263","2017-12":"20321","2017-11":"25281","2017-10":"24297","2017-09":"24286","2017-08":"23780","2017-07":"23922","2017-06":"23926","2017-05":"23654","2017-04":"23653","2017-03":"14132","2017-0…
302652	武汉二师教工宿舍	［武昌-武昌火车站］武珞路389号	{"2016-12":"24862","2016-11":"24380","2016-10":"20500","2016-09":"18539","2016-08":"17793","2016-07":"17440","2016-06":"16729","2016-05":"16292","2016-04":"14695","2016-03":"14526","2016-02":"14352","2016-01":"15040","2017-12":"39505","2017-11":"40051","2017-10":"38110","2017-09":"32781","2017-08":"32098","2017-07":"32290","2017-06":"32296","2017-05":"31929","2017-04":"31927","2017-03":"25684","2…
301567	舒家街社区	［武昌-武昌火车站］舒家街	{"2016-12":"15523","2016-11":"14370","2016-10":"13409","2016-09":"13473","2016-08":"13323","2016-07":"12974","2016-06":"12280","2016-05":"11469","2016-04":"11113","2016-03":"10985","2016-02":"9439","2016-01":"9229","2017-12":"20586","2017-11":"20658","2017-10":"20614","2017-09":"20510","2017-08":"19246","2017-07":"19361","2017-06":"19365","2017-05":"17746","2017-04":"17497","2017-03":"16096","201…
301506	津水闸商住楼	［武昌-武昌火车站］首义路	{"2016-12":"11379","2016-11":"12273","2016-10":"11379","2016-09":"11380","2016-08":"11408","2017-12":"16456","2017-11":"17360","2017-10":"18152","2017-09":"17297","2017-08":"17307","2017-07":"16646","2017-06":"11379","2017-05":"11379","2017-04":"11379","2017-03":"11379","2017-02":"11379","2017-01":"11379","2018-11":"13913","2018-10":"14304","2018-09":"14304","2018-08":"15552","2018-07":"17674","2…
301317	武珞路五巷小区	［武昌-武昌火车站］武珞路五巷	{"2016-12":"16717","2016-11":"14232","2016-10":"14629","2016-09":"13373","2016-08":"12942","2016-07":"13038","2016-06":"12820","2016-05":"11816","2016-04":"11455","2016-03":"10290","2016-02":"9617","2016-01":"9619","2017-12":"27296","2017-11":"24685","2017-10":"19719","2017-09":"20011","2017-08":"20149","2017-07":"19941","2017-06":"20141","2017-05":"18174","2017-04":"18515","2017-03":"15151","201…
272623	大东门农行宿舍	［武昌-武昌火车站］武珞路272号	{"2016-12":"15483","2016-11":"13821","2016-10":"13012","2016-09":"12911","2016-08":"12489","2016-07":"11058","2016-06":"10852","2016-05":"10200","2016-04":"9888","2016-03":"9867","2016-02":"9557","2016-01":"9570","2017-12":"21420","2017-11":"21469","2017-10":"18355","2017-09":"17947","2017-08":"17878","2017-07":"17878","2017-06":"16235","2017-05":"17203","2017-04":"15451","2017-03":"16277","2017-…
265495	煤炭设计院宿舍	［武昌-武昌火车站］武珞路	{"2016-12":"14309","2016-11":"14031","2016-10":"13769","2016-09":"13772","2016-08":"14466","2016-07":"12000","2016-06":"12000","2016-05":"11564","2016-04":"11900","2016-03":"12000","2017-12":"23426","2017-11":"22930","2017-10":"19678","2017-09":"19110","2017-08":"18768","2017-07":"18474","2017-06":"19285","2017-05":"19285","2017-04":"17111","2017-03":"17474","2017-02":"17939","2017-01":"14483","2…
248117	千家鑫苑	［武昌-武昌火车站］千家街	{"2016-12":"15977","2016-11":"12784","2016-10":"14381","2016-09":"12105","2016-08":"12036","2016-07":"11698","2016-06":"11333","2016-05":"10971","2016-04":"10636","2016-03":"10395","2016-02":"9677","2016-01":"9776","2017-12":"17368","2017-11":"15868","2017-10":"15000","2017-09":"15000","2017-08":"17961","2017-07":"17206","2017-06":"16831","2017-05":"15722","2017-04":"14216","2017-03":"14146","201…
240716	首义四巷小区	［武昌-武昌火车站］首义路85号	{"2016-12":"11450","2016-11":"11446","2016-10":"11488","2016-09":"11152","2016-08":"9917","2016-07":"9937","2016-06":"9998","2016-05":"10201","2016-04":"10100","2016-03":"10620","2016-02":"9792","2016-01":"9638","2017-12":"18460","2017-11":"17733","2017-10":"18465","2017-09":"18600","2017-08":"18580","2017-07":"18404","2017-06":"17736","2017-05":"17298","2017-04":"14594","2017-03":"14442","2017-0…
240567	法苑小区	［武昌-武昌火车站］张之洞路241号	{"2016-12":"15830","2016-11":"15402","2016-10":"12944","2016-09":"10321","2016-08":"10307","2016-07":"10029","2016-06":"10023","2016-05":"10151","2016-04":"10181","2016-03":"10099","2016-02":"10142","2016-01":"10318","2017-12":"19944","2017-11":"18734","2017-10":"18923","2017-09":"17062","2017-08":"17612","2017-07":"18325","2017-06":"16936","2017-05":"17669","2017-04":"16921","2017-03":"16342","2…
236439	千家街社区	［武昌-武昌火车站］中山路426号	{"2016-12":"13904","2016-11":"13352","2016-10":"13955","2016-09":"12836","2016-08":"12392","2016-07":"11980","2016-06":"11207","2016-05":"12311","2016-04":"12207","2016-03":"10145","2016-02":"10121","2016-01":"9381","2017-12":"18722","2017-11":"19402","2017-10":"19452","2017-09":"18925","2017-08":"19491","2017-07":"18750","2017-06":"17139","2017-05":"16488","2017-04":"14548","2017-03":"13808","20…
235708	二药宿舍大院	［武昌-武昌火车站］舒家街86号	{"2016-12":"15392","2016-11":"15097","2016-10":"15026","2016-09":"14054","2016-08":"13370","2016-07":"12042","2016-06":"11891","2016-05":"11239","2016-04":"11166","2016-03":"11077","2016-02":"12259","2016-01":"11279","2017-12":"19988","2017-11":"19880","2017-10":"21059","2017-09":"21026","2017-08":"20546","2017-07":"20562","2017-06":"19090","2017-05":"17277","2017-04":"16673","2017-03":"16690","2…
235174	红鑫佳园	［武昌-武昌火车站］梅苑路32号	{"2016-12":"17567","2016-11":"17644","2016-10":"16925","2016-09":"15295","2016-08":"14631","2016-07":"13152","2016-06":"12232","2016-05":"12064","2016-04":"12406","2016-03":"11329","2016-02":"11038","2016-01":"11044","2017-12":"23584","2017-11":"24023","2017-10":"23984","2017-09":"21515","2017-08":"21130","2017-07":"20646","2017-06":"18668","2017-05":"19837","2017-04":"18741","2017-03":"17057","2…
235085	梅苑3期	［武昌-武昌火车站］北安路2号	{"2016-12":"15880","2016-11":"12959","2016-10":"13456","2016-09":"13924","2016-08":"12512","2016-07":"12542","2016-06":"12457","2016-05":"11428","2016-04":"10377","2016-03":"10526","2016-02":"10526","2016-01":"10526","2017-12":"18703","2017-11":"18574","2017-10":"19639","2017-09":"19813","2017-08":"18791","2017-07":"18903","2017-06":"18907","2017-05":"18550","2017-04":"16632","2017-03":"13279","2…
235078	方海公寓	［武昌-武昌火车站］梅苑路28附9号	{"2016-12":"14972","2016-11":"15361","2016-10":"15353","2016-09":"14388","2016-08":"12311","2016-07":"12923","2016-06":"10858","2016-05":"10908","2016-04":"11359","2016-03":"10880","2016-02":"9943","2016-01":"9722","2017-12":"18514","2017-11":"18997","2017-10":"17766","2017-09":"17680","2017-08":"16914","2017-07":"16860","2017-06":"16645","2017-05":"15694","2017-04":"17224","2017-03":"14930","201…
234075	紫阳村小区	［武昌-武昌火车站］南安街11号	{"2016-12":"14416","2016-11":"13520","2016-10":"13579","2016-09":"11359","2016-08":"11009","2016-07":"11297","2016-06":"10455","2016-05":"9637","2016-04":"9342","2016-03":"9322","2016-02":"9090","2016-01":"9090","2017-12":"17953","2017-11":"16908","2017-10":"17369","2017-09":"18754","2017-08":"18814","2017-07":"17849","2017-06":"17393","2017-05":"16997","2017-04":"14857","2017-03":"14641","2017-0…
233336	燃料小区	［武昌-武昌火车站］老车站路	{"2016-12":"15162","2016-11":"14950","2016-10":"14542","2016-09":"12738","2016-08":"12225","2016-07":"11500","2016-06":"11060","2016-05":"12171","2016-04":"12392","2016-03":"11506","2016-02":"11368","2016-01":"10927","2017-12":"19405","2017-11":"19431","2017-10":"18993","2017-09":"18831","2017-08":"18374","2017-07":"18043","2017-06":"17266","2017-05":"17115","2017-04":"16913","2017-03":"15989","2…
232908	江零社区	［武昌-武昌火车站］首义路	{"2016-12":"15835","2016-11":"16048","2016-10":"16384","2016-09":"14720","2016-08":"14660","2016-07":"15065","2016-06":"15469","2016-05":"15403","2016-04":"12081","2016-03":"12055","2016-02":"11755","2016-01":"11613","2017-12":"20072","2017-11":"20155","2017-10":"20417","2017-09":"20801","2017-08":"21219","2017-07":"19985","2017-06":"18004","2017-05":"17768","2017-04":"17792","2017-03":"17790","2…
232235	银海公寓(付家坡一路)	［武昌-武昌火车站］付家坡路32号	{"2016-12":"16129","2016-11":"14076","2016-10":"12736","2016-09":"11517","2016-08":"11625","2016-07":"10386","2016-06":"10973","2016-05":"10326","2016-04":"9981","2016-03":"9897","2016-02":"9701","2016-01":"9528","2017-12":"18800","2017-11":"18851","2017-10":"18302","2017-09":"17040","2017-08":"16928","2017-07":"16940","2017-06":"16964","2017-05":"17022","2017-04":"17020","2017-03":"15083","2017-…
220344	武汉铁路大东门住宅小区	［武昌-武昌火车站］武珞路二巷	{"2016-12":"15370","2016-11":"16033","2016-10":"12864","2016-09":"12975","2016-08":"12024","2016-07":"11077","2016-06":"10964","2016-05":"11069","2016-04":"11073","2016-03":"10733","2016-02":"10442","2016-01":"10321","2017-12":"18753","2017-11":"18495","2017-10":"18702","2017-09":"18435","2017-08":"18335","2017-07":"18849","2017-06":"18131","2017-05":"16375","2017-04":"16041","2017-03":"15209","2…
219752	大东门荣发小区	［武昌-武昌火车站］车站路	{"2016-12":"15714","2016-11":"15564","2016-10":"15149","2016-09":"13562","2016-08":"13049","2016-07":"11437","2016-06":"10811","2016-05":"10668","2016-04":"11376","2016-03":"10664","2016-02":"10496","2016-01":"9879","2017-12":"17992","2017-11":"18783","2017-10":"18370","2017-09":"16533","2017-08":"16430","2017-07":"16586","2017-06":"16787","2017-05":"16526","2017-04":"16167","2017-03":"16111","20…
219047	紫竹园小区(武珞路二巷)	［武昌-武昌火车站］武珞路二巷	{"2016-12":"13639","2016-11":"14787","2016-10":"12961","2016-09":"13541","2016-08":"11948","2016-07":"11729","2016-06":"11764","2016-05":"11305","2016-04":"10404","2016-03":"10210","2016-02":"9770","2016-01":"9694","2017-12":"21628","2017-11":"22525","2017-10":"21997","2017-09":"19951","2017-08":"19514","2017-07":"19198","2017-06":"15929","2017-05":"15761","2017-04":"15445","2017-03":"13955","201…
214094	南国新东城	［武昌-武昌火车站］中山路487号	{"2016-12":"16161","2016-11":"16462","2016-10":"17046","2016-09":"15662","2016-08":"15509","2016-07":"14716","2016-06":"13191","2016-05":"12389","2016-04":"12125","2016-03":"11844","2016-02":"11340","2016-01":"10888","2017-12":"20422","2017-11":"20387","2017-10":"20195","2017-09":"19653","2017-08":"19323","2017-07":"19384","2017-06":"18433","2017-05":"17712","2017-04":"17007","2017-03":"16616","2…
228249	新鑫佳苑	［武昌-武泰闸烽火］白沙洲大道288号	{"2016-12":"12785","2016-11":"12919","2016-10":"11367","2016-09":"10165","2016-08":"9778","2016-07":"10159","2016-06":"9581","2016-05":"8778","2016-04":"8854","2016-03":"8549","2016-02":"8131","2016-01":"8130","2017-12":"15768","2017-11":"15503","2017-10":"14422","2017-09":"14888","2017-08":"14990","2017-07":"14094","2017-06":"13697","2017-05":"13182","2017-04":"13229","2017-03":"13439","2017-02"…
540800	御江名苑	［武昌-武泰闸烽火］江盛路37号	{"2016-12":"13019","2016-11":"13958","2016-10":"15031","2016-09":"13377","2016-08":"12656","2016-07":"11775","2016-06":"11530","2016-05":"10132","2016-04":"10019","2016-03":"9500","2016-02":"8876","2016-01":"9372","2017-12":"17938","2017-11":"16982","2017-10":"17425","2017-09":"17638","2017-08":"17759","2017-07":"16754","2017-06":"16992","2017-05":"16225","2017-04":"16136","2017-03":"14489","2017…
536072	武泰闸城市花园小区	［武昌-武泰闸烽火］白沙洲大道505号	{"2016-12":"12838","2016-11":"11938","2016-10":"10182","2016-09":"9362","2016-08":"9138","2016-07":"8910","2016-06":"8509","2016-05":"8592","2016-04":"8137","2016-03":"7770","2016-02":"7370","2016-01":"7301","2017-12":"14474","2017-11":"14443","2017-10":"14427","2017-09":"14373","2017-08":"14359","2017-07":"14205","2017-06":"14087","2017-05":"13961","2017-04":"13082","2017-03":"12130","2017-02":"…
371750	起义门社区	［武昌-武泰闸烽火］津水路	{"2016-12":"14623","2016-11":"11975","2016-10":"11887","2016-09":"11824","2016-08":"11835","2016-07":"11295","2016-06":"11053","2016-05":"10789","2016-04":"10729","2016-03":"10123","2016-02":"10099","2016-01":"10046","2017-12":"14418","2017-11":"15873","2017-10":"17073","2017-09":"17574","2017-08":"17574","2017-07":"17408","2017-06":"14608","2017-05":"14112","2017-04":"14026","2017-03":"14023","2…
330854	中大长江紫都紫竹苑	［武昌-武泰闸烽火］江盛西路	{"2016-12":"13693","2016-11":"13677","2016-10":"13020","2016-09":"12106","2016-08":"11914","2016-07":"11467","2016-06":"10486","2016-05":"9906","2016-04":"9610","2016-03":"9396","2016-02":"9199","2016-01":"9307","2017-12":"17849","2017-11":"17541","2017-10":"16974","2017-09":"16516","2017-08":"16516","2017-07":"16707","2017-06":"16387","2017-05":"15961","2017-04":"14742","2017-03":"14633","2017-0…
324470	南大门小区	［武昌-武泰闸烽火］中山路687号	{"2016-12":"12631","2016-11":"12670","2016-10":"11064","2016-09":"10719","2016-08":"10895","2016-07":"9668","2016-06":"9473","2016-05":"9165","2016-04":"9068","2016-03":"8592","2016-02":"7741","2016-01":"7741","2017-12":"16234","2017-11":"16580","2017-10":"16523","2017-09":"15285","2017-08":"13874","2017-07":"14182","2017-06":"14127","2017-05":"13929","2017-04":"13312","2017-03":"13002","2017-02"…
320732	武警武泰闸小区	［武昌-武泰闸烽火］武金堤327号	{"2016-12":"10189","2016-11":"8684","2016-10":"9281","2016-09":"8558","2016-08":"8564","2016-07":"8558","2016-06":"8558","2016-05":"8558","2016-04":"8558","2016-03":"8546","2016-02":"8500","2016-01":"8500","2017-12":"13520","2017-11":"13409","2017-10":"14201","2017-09":"14303","2017-08":"14303","2017-07":"14093","2017-06":"13400","2017-05":"13471","2017-04":"13470","2017-03":"10189","2017-02":"10…
302126	平安别墅	［武昌-武泰闸烽火］白沙洲大道336号	{"2016-12":"11244","2016-11":"12432","2016-10":"12426","2016-09":"11430","2016-08":"11035","2016-07":"10788","2016-06":"10547","2016-05":"8150","2016-04":"8411","2016-03":"8240","2016-02":"7626","2016-01":"7862","2017-12":"17767","2017-11":"17857","2017-10":"17551","2017-09":"16127","2017-08":"15862","2017-07":"16011","2017-06":"15154","2017-05":"13601","2017-04":"13588","2017-03":"12785","2017-0…
301826	星苑社区	［武昌-武泰闸烽火］白沙洲大道	{"2016-12":"11494","2016-11":"11494","2016-10":"10507","2016-09":"11234","2016-08":"9701","2016-07":"9195","2017-12":"14593","2017-11":"14772","2017-10":"14772","2017-09":"14086","2017-08":"13793","2017-07":"13849","2017-06":"14044","2017-05":"13562","2017-04":"12686","2017-03":"12612","2017-02":"11222","2017-01":"11569","2018-11":"16153","2018-10":"16829","2018-09":"17204","2018-08":"17429","201…
301146	列电新村	［武昌-武泰闸烽火］江盛路106号	{"2016-12":"9331","2016-11":"8961","2016-10":"9159","2016-09":"9509","2016-08":"9105","2016-07":"8757","2016-06":"8718","2016-05":"7984","2016-04":"7940","2016-03":"7491","2016-02":"7009","2016-01":"6972","2017-12":"12492","2017-11":"12685","2017-10":"8946","2017-09":"8575","2017-08":"8491","2017-07":"8277","2017-06":"8267","2017-05":"8110","2017-04":"8107","2017-03":"9527","2017-02":"9110","2017…
288975	兴隆街小区	［武昌-武泰闸烽火］八铺街	{"2016-12":"12222","2016-11":"12222","2016-10":"10723","2016-09":"9103","2016-08":"8536","2016-07":"8536","2016-06":"8536","2016-05":"8536","2016-04":"8536","2016-03":"8536","2016-02":"8536","2016-01":"8536","2017-12":"14811","2017-11":"14811","2017-10":"14811","2017-09":"15062","2017-08":"14796","2017-07":"14520","2017-06":"14520","2017-05":"15323","2017-04":"14219","2017-03":"12222","2017-02":"…
241391	武泰闸司法宿舍	［武昌-武泰闸烽火］白沙洲大道	{"2016-12":"8753","2016-11":"8753","2016-10":"8753","2016-09":"8051","2016-08":"8051","2016-07":"8051","2016-06":"8051","2016-05":"8051","2016-04":"8051","2016-03":"8051","2016-02":"8051","2016-01":"8051","2017-12":"15674","2017-11":"15920","2017-10":"15545","2017-09":"15065","2017-08":"14797","2017-07":"13092","2017-06":"13076","2017-05":"13032","2017-04":"12077","2017-03":"11111","2017-02":"101…
240281	白沙洲街堤东社区	［武昌-武泰闸烽火］万福林538号	{"2016-12":"12156","2016-11":"10462","2016-10":"10361","2016-09":"9466","2016-08":"8820","2016-07":"8400","2016-06":"8400","2016-05":"7102","2016-04":"8094","2016-03":"6666","2016-02":"7643","2016-01":"8333","2017-12":"15754","2017-11":"16658","2017-10":"16372","2017-09":"13574","2017-08":"12739","2017-07":"12159","2017-06":"12747","2017-05":"12148","2017-04":"13104","2017-03":"12806","2017-02":"…
236324	星火名苑	［武昌-武泰闸烽火］江民路202附13号	{"2016-12":"13051","2016-11":"13029","2016-10":"11998","2016-09":"11036","2016-08":"10284","2016-07":"9711","2016-06":"8963","2016-05":"8986","2016-04":"8580","2016-03":"8378","2016-02":"8633","2016-01":"8794","2017-12":"15528","2017-11":"15554","2017-10":"15631","2017-09":"15680","2017-08":"15060","2017-07":"15060","2017-06":"14687","2017-05":"13469","2017-04":"13298","2017-03":"13051","2017-02"…
234211	涂家沟	［武昌-武泰闸烽火］钢厂路	{"2016-12":"12447","2016-11":"12132","2016-10":"12434","2016-09":"11038","2016-08":"10516","2016-07":"9653","2016-06":"9217","2016-05":"9586","2016-04":"8846","2016-03":"8466","2016-02":"8900","2016-01":"8423","2017-12":"15740","2017-11":"15280","2017-10":"15810","2017-09":"15357","2017-08":"14794","2017-07":"14924","2017-06":"14124","2017-05":"13326","2017-04":"13087","2017-03":"13221","2017-02"…
231933	明伦小区	［武昌-武泰闸烽火］明仑正街	{"2016-12":"13476","2016-11":"11546","2016-10":"11200","2016-09":"11520","2016-08":"11426","2016-07":"10490","2016-06":"8956","2016-05":"9233","2016-04":"9233","2016-03":"9384","2016-02":"8548","2016-01":"7947","2017-12":"17160","2017-11":"15902","2017-10":"15559","2017-09":"15560","2017-08":"15525","2017-07":"15699","2017-06":"16330","2017-05":"16529","2017-04":"14624","2017-03":"13980","2017-02…
230927	解放桥小区	［武昌-武泰闸烽火］武庆堤46号	{"2016-12":"13510","2016-11":"13145","2016-10":"9980","2016-09":"10415","2016-08":"10409","2016-07":"10409","2016-06":"10224","2016-05":"7483","2016-04":"7546","2016-03":"8292","2016-02":"9293","2016-01":"8430","2017-12":"15692","2017-11":"13726","2017-10":"16572","2017-09":"16868","2017-08":"16238","2017-07":"15987","2017-06":"14097","2017-05":"14020","2017-04":"13397","2017-03":"13407","2017-02…
223832	武庆花园	［武昌-武泰闸烽火］武庆堤45号	{"2016-12":"12297","2016-11":"12297","2016-10":"10171","2016-09":"9432","2016-08":"9432","2016-07":"9432","2016-06":"9432","2016-05":"9432","2016-04":"9432","2016-03":"9432","2016-02":"8279","2016-01":"8279","2017-12":"14411","2017-11":"14411","2017-10":"15321","2017-09":"15497","2017-08":"15497","2017-07":"14890","2017-06":"12797","2017-05":"12828","2017-04":"12075","2017-03":"10461","2017-02":"…
219672	邮政小区	［武昌-武泰闸烽火］陆家街297号	{"2016-12":"11943","2016-11":"11561","2016-10":"12083","2016-09":"11043","2016-08":"9437","2016-07":"9487","2016-06":"9742","2016-05":"9796","2016-04":"8659","2016-03":"8170","2016-02":"8467","2016-01":"7907","2017-12":"14600","2017-11":"15052","2017-10":"16128","2017-09":"15868","2017-08":"17054","2017-07":"15302","2017-06":"14343","2017-05":"14394","2017-04":"13597","2017-03":"12671","2017-02":…
214053	丰收小区	［武昌-武泰闸烽火］丰收村185号	{"2016-12":"13243","2016-11":"12717","2016-10":"10381","2016-09":"10129","2016-08":"9633","2016-07":"8204","2016-06":"7692","2016-05":"7467","2016-04":"7358","2016-03":"7302","2016-02":"7238","2016-01":"7236","2017-12":"14221","2017-11":"14423","2017-10":"14521","2017-09":"14402","2017-08":"13955","2017-07":"13670","2017-06":"13349","2017-05":"13061","2017-04":"12621","2017-03":"11242","2017-02":…
214006	平安花园	［武昌-武泰闸烽火］白沙洲大道338号	{"2016-12":"10516","2016-11":"11812","2016-10":"10629","2016-09":"10202","2016-08":"10233","2016-07":"9758","2016-06":"8278","2016-05":"8243","2016-04":"8001","2016-03":"7848","2016-02":"7879","2016-01":"7983","2017-12":"17148","2017-11":"15048","2017-10":"14989","2017-09":"16478","2017-08":"16121","2017-07":"15715","2017-06":"14949","2017-05":"14752","2017-04":"13101","2017-03":"10590","2017-02"…
213737	城南新居	［武昌-武泰闸烽火］白沙洲大道	{"2016-12":"13080","2016-11":"14519","2016-10":"11745","2016-09":"10692","2016-08":"10135","2016-07":"9396","2016-06":"9195","2016-05":"8975","2016-04":"8951","2016-03":"8123","2016-02":"8104","2016-01":"8064","2017-12":"15473","2017-11":"15894","2017-10":"15992","2017-09":"15902","2017-08":"15925","2017-07":"15840","2017-06":"14790","2017-05":"13757","2017-04":"12905","2017-03":"12885","2017-02"…
213665	白鳍豚大厦	［武昌-武泰闸烽火］津水路6号	{"2016-12":"13282","2016-11":"13094","2016-10":"12492","2016-09":"11398","2016-08":"10930","2016-07":"10337","2016-06":"10265","2016-05":"10666","2016-04":"10754","2016-03":"9948","2016-02":"9831","2016-01":"9760","2017-12":"18229","2017-11":"17771","2017-10":"16276","2017-09":"16403","2017-08":"16856","2017-07":"16813","2017-06":"15901","2017-05":"15403","2017-04":"15073","2017-03":"14337","2017…
213219	郁馨花园	［武昌-武泰闸烽火］白沙洲大道	{"2016-12":"13081","2016-11":"12989","2016-10":"11456","2016-09":"10765","2016-08":"10623","2016-07":"10303","2016-06":"9882","2016-05":"8447","2016-04":"8439","2016-03":"8518","2016-02":"8337","2016-01":"8208","2017-12":"15586","2017-11":"15581","2017-10":"15561","2017-09":"15440","2017-08":"15266","2017-07":"15216","2017-06":"14746","2017-05":"14430","2017-04":"13619","2017-03":"13289","2017-02…
213008	世纪新长江	［武昌-武泰闸烽火］白沙洲大道557号	{"2016-12":"12978","2016-11":"12767","2016-10":"11853","2016-09":"11089","2016-08":"10833","2016-07":"11451","2016-06":"11536","2016-05":"9753","2016-04":"9948","2016-03":"9311","2016-02":"9017","2016-01":"8923","2017-12":"17556","2017-11":"17778","2017-10":"16054","2017-09":"14754","2017-08":"13900","2017-07":"13550","2017-06":"13551","2017-05":"12949","2017-04":"13309","2017-03":"14423","2017-0…
212741	汇丰家园	［武昌-武泰闸烽火］丰收路101号	{"2016-12":"12102","2016-11":"12019","2016-10":"11131","2016-09":"9725","2016-08":"9615","2016-07":"9413","2016-06":"9194","2016-05":"8753","2016-04":"8705","2016-03":"8213","2016-02":"8194","2016-01":"8194","2017-12":"15508","2017-11":"15201","2017-10":"14803","2017-09":"14148","2017-08":"14147","2017-07":"14285","2017-06":"14136","2017-05":"13331","2017-04":"12568","2017-03":"12787","2017-02":"…
212686	汇东佳韵	［武昌-武泰闸烽火］白沙洲大道252号	{"2016-12":"14277","2016-11":"12503","2016-10":"11637","2016-09":"10074","2016-08":"9685","2016-07":"9773","2016-06":"9672","2016-05":"9414","2016-04":"8708","2016-03":"8545","2016-02":"8303","2016-01":"7435","2017-12":"15199","2017-11":"14356","2017-10":"14095","2017-09":"14358","2017-08":"14603","2017-07":"14585","2017-06":"14734","2017-05":"13632","2017-04":"13887","2017-03":"13043","2017-02":…
988179	烽火尚品虹城	［武昌-武泰闸烽火］江盛路8号	{"2017-12":"9865","2017-11":"9711","2017-10":"9466","2017-09":"9364","2018-11":"12250","2018-10":"12215","2018-09":"12079","2018-08":"11390","2018-07":"11034","2018-06":"10787","2018-05":"10810","2018-04":"10769","2018-03":"10505","2018-02":"10002","2018-01":"9969"}
847765	梅花苑社区	［武昌-武泰闸烽火］武庆堤44号	{"2017-12":"13961","2017-11":"13911","2017-10":"13510","2017-09":"13480","2017-08":"14551","2017-07":"14845","2017-06":"13710","2017-05":"12755","2017-04":"12595","2017-03":"12438","2018-11":"15649","2018-10":"15890","2018-09":"16272","2018-08":"16580","2018-07":"15948","2018-06":"14440","2018-05":"14305","2018-04":"14079","2018-03":"13812","2018-02":"13888","2018-01":"13920"}
847562	中大长江紫都紫荆苑	［武昌-武泰闸烽火］武金堤路	{"2017-12":"17806","2017-11":"17880","2017-10":"18452","2017-09":"18685","2017-08":"17570","2017-07":"16918","2017-06":"16828","2017-05":"17506","2017-04":"17008","2018-11":"19803","2018-10":"19954","2018-09":"20188","2018-08":"20148","2018-07":"20610","2018-06":"20813","2018-05":"20879","2018-04":"20570","2018-03":"19262","2018-02":"18986","2018-01":"18455"}
240391	知音花园	［武昌-小东门］民主路747号	{"2016-12":"13950","2016-11":"12124","2016-10":"12451","2016-09":"11893","2016-08":"12027","2016-07":"11742","2016-06":"11753","2016-05":"11683","2016-04":"11632","2016-03":"10832","2016-02":"10255","2016-01":"9729","2017-12":"19837","2017-11":"19847","2017-10":"19804","2017-09":"19905","2017-08":"19768","2017-07":"19083","2017-06":"15114","2017-05":"15114","2017-04":"15114","2017-03":"13902","20…
309584	政通体苑	［武昌-阅马场首义］大成路	{"2016-12":"16253","2016-11":"13718","2016-10":"12547","2016-09":"12390","2016-08":"12285","2016-07":"10689","2016-06":"10129","2016-05":"10000","2016-04":"10088","2016-03":"10243","2016-02":"10315","2016-01":"10315","2017-12":"17083","2017-11":"17083","2017-10":"17083","2017-09":"17083","2017-08":"17083","2017-07":"17083","2017-06":"16922","2017-05":"16477","2017-04":"16825","2017-03":"16823","2…
305580	二机宿舍	［武昌-阅马场首义］临江大道3号	{"2016-12":"17285","2016-11":"15503","2016-10":"13541","2016-09":"13541","2016-08":"13296","2016-07":"12549","2016-06":"12356","2016-05":"10986","2016-04":"10650","2016-03":"10558","2016-02":"10295","2016-01":"10171","2017-12":"24648","2017-11":"24184","2017-10":"23596","2017-09":"21562","2017-08":"21550","2017-07":"21201","2017-06":"20387","2017-05":"20418","2017-04":"19355","2017-03":"17915","2…
846674	歌笛湖社区	［武昌-阅马场首义］复兴路	{"2017-12":"21282","2017-11":"21049","2017-10":"20487","2017-09":"20051","2017-08":"20496","2017-07":"20313","2017-06":"20985","2017-05":"21303","2017-04":"21596","2017-03":"21537","2018-11":"24830","2018-10":"24830","2018-09":"22278","2018-08":"20980","2018-07":"21127","2018-06":"21259","2018-05":"21658","2018-04":"21771","2018-03":"21784","2018-02":"21683","2018-01":"21640"}
214032	东湖林语	［武昌-东湖风景区］黄鹂路73号	{"2016-12":"32430","2016-11":"32522","2016-10":"32117","2016-09":"25918","2016-08":"25257","2016-07":"24258","2016-06":"24088","2016-05":"22628","2016-04":"21925","2016-03":"21901","2016-02":"21141","2016-01":"20711","2017-12":"38453","2017-11":"38597","2017-10":"40286","2017-09":"38733","2017-08":"36434","2017-07":"36195","2017-06":"35161","2017-05":"33946","2017-04":"32443","2017-03":"32559","2…
213520	东湖楚世家	［武昌-东湖风景区］黄鹂路68号	{"2016-12":"29655","2016-11":"28648","2016-10":"28203","2016-09":"27860","2016-08":"28342","2016-07":"29228","2016-06":"29958","2016-05":"28094","2016-04":"26804","2016-03":"25300","2016-02":"23694","2016-01":"23468","2017-12":"40671","2017-11":"35483","2017-10":"35477","2017-09":"35483","2017-08":"35483","2017-07":"35483","2017-06":"35128","2017-05":"32685","2017-04":"30722","2017-03":"30857","2…
213512	秀水公寓	［武昌-东湖风景区］东湖路138号	{"2016-12":"19511","2016-11":"19346","2016-10":"21751","2016-09":"20631","2016-08":"20321","2016-07":"19148","2016-06":"18876","2016-05":"18828","2016-04":"17894","2016-03":"18121","2016-02":"18038","2016-01":"18157","2017-12":"31515","2017-11":"31519","2017-10":"29975","2017-09":"29580","2017-08":"22521","2017-07":"22349","2017-06":"22346","2017-05":"21849","2017-04":"21837","2017-03":"21583","2…
659634	东湖别墅	［武昌-东湖风景区］沿湖大道21号	{"2016-12":"45827","2016-11":"60465","2016-10":"41342","2016-09":"39213","2016-08":"38623","2016-07":"36394","2016-06":"35877","2016-05":"33437","2016-04":"31779","2016-03":"30955","2016-02":"29881","2016-01":"29274","2017-12":"59496","2017-11":"154652","2017-10":"69902","2017-09":"57487","2017-08":"58449","2017-07":"55346","2017-06":"57030","2017-05":"54732","2017-04":"56755","2017-03":"50462","…
373771	茶港新村东院	［武昌-东湖风景区］天鹅路5号	{"2016-12":"25785","2016-11":"25785","2016-10":"25785","2016-09":"24000","2016-08":"23703","2016-07":"22705","2016-06":"22729","2016-05":"18803","2016-04":"18051","2016-03":"18051","2016-02":"18051","2016-01":"18051","2017-12":"21153","2017-11":"21153","2017-10":"21601","2017-03":"25785","2017-02":"25785","2017-01":"25785","2018-11":"31673","2018-10":"31695","2018-09":"31755","2018-08":"31658","2…
302105	磨山小区	［武昌-东湖风景区］鲁磨路662号	{"2016-12":"15814","2016-11":"15814","2016-10":"15814","2016-09":"15000","2016-08":"15000","2016-07":"15000","2017-12":"17117","2017-11":"17642","2017-10":"18133","2017-09":"18314","2017-08":"18675","2017-07":"18604","2017-06":"16666","2017-05":"16666","2017-04":"16179","2017-03":"15814","2017-02":"15814","2017-01":"15814","2018-11":"18645","2018-10":"17613","2018-09":"18684","2018-08":"17555","2…
244777	梨园医院小区	［武昌-东湖风景区］东湖路	{"2016-12":"16533","2016-11":"14613","2016-10":"11041","2016-09":"11023","2016-08":"11023","2016-07":"10899","2016-06":"10912","2016-05":"10170","2016-04":"9666","2016-03":"9666","2016-02":"9666","2016-01":"9666","2017-12":"20673","2017-11":"20839","2017-10":"20000","2017-09":"20000","2017-08":"20033","2017-07":"20265","2017-06":"20031","2017-05":"18729","2017-04":"17321","2017-03":"16875","2017-…
241950	地质医院宿舍	［武昌-东湖风景区］八一路463号	{"2016-12":"14142","2016-11":"13264","2016-10":"13264","2016-09":"12296","2016-08":"10860","2016-07":"10881","2016-06":"11402","2016-05":"10848","2016-04":"11052","2016-03":"11004","2016-02":"9700","2016-01":"9677","2017-12":"23051","2017-11":"23056","2017-10":"19204","2017-09":"18313","2017-08":"18313","2017-07":"18435","2017-06":"17828","2017-05":"17498","2017-04":"16418","2017-03":"16358","201…
239923	东湖村社区	［武昌-东湖风景区］八一路	{"2016-12":"5616","2016-11":"5471","2016-10":"5471","2016-09":"5216","2016-08":"4957","2016-07":"4387","2016-06":"4299","2016-05":"4083","2016-04":"4043","2016-03":"4033","2016-02":"3991","2016-01":"3921","2017-12":"22368","2017-11":"19944","2017-10":"15531","2017-09":"6661","2017-08":"6631","2017-07":"6621","2017-06":"6620","2017-05":"6571","2017-04":"6566","2017-03":"6065","2017-02":"5769","201…
233990	茶港军转小区	［武昌-东湖风景区］天鹅路11号	{"2016-12":"24309","2016-11":"21537","2016-10":"20260","2016-09":"18857","2016-08":"17683","2016-07":"17423","2016-06":"18543","2016-05":"17650","2016-04":"16868","2016-03":"17077","2016-02":"16192","2016-01":"13969","2017-12":"29521","2017-11":"29884","2017-10":"30018","2017-09":"28625","2017-08":"24342","2017-07":"24515","2017-06":"26536","2017-05":"26241","2017-04":"25503","2017-03":"24853","2…
222566	黄鹂小区	［武昌-东湖风景区］黄鹂路80号	{"2016-12":"18243","2016-11":"18559","2016-10":"15365","2016-09":"13753","2016-08":"13903","2016-07":"12815","2016-06":"12752","2016-05":"11972","2016-04":"11878","2016-03":"12344","2016-02":"12344","2016-01":"12343","2017-12":"24263","2017-11":"25271","2017-10":"25196","2017-09":"25328","2017-08":"25045","2017-07":"24277","2017-06":"24472","2017-05":"20914","2017-04":"20795","2017-03":"20897","2…
221882	中国科学院武汉植物园小区	［武昌-东湖风景区］植物园路11号	{"2016-12":"11601","2016-11":"11582","2016-10":"12987","2016-09":"11795","2016-08":"11413","2016-07":"11413","2016-06":"11638","2016-05":"11974","2016-04":"11565","2016-03":"10441","2016-02":"10327","2016-01":"10224","2017-12":"11742","2017-11":"14634","2017-10":"16554","2017-09":"15790","2017-08":"16395","2017-07":"16578","2017-06":"16430","2017-05":"12140","2017-04":"12137","2017-03":"11862","2…
213819	东湖山庄	［武昌-东湖风景区］东湖路180号	{"2016-12":"23167","2016-11":"22058","2016-10":"23821","2016-09":"16450","2016-08":"16203","2016-07":"15550","2016-06":"15692","2016-05":"13910","2016-04":"11467","2016-03":"11547","2016-02":"11679","2016-01":"11764","2017-12":"23653","2017-11":"24745","2017-10":"23154","2017-09":"23069","2017-08":"22904","2017-07":"23289","2017-06":"24379","2017-05":"24098","2017-04":"22641","2017-03":"21304","2…
213580	东湖名邸	［武昌-东湖风景区］东湖路	{"2016-12":"16786","2016-11":"17642","2016-10":"17063","2016-09":"16563","2016-08":"15658","2016-07":"14754","2016-06":"12194","2016-05":"11365","2016-04":"10801","2016-03":"10521","2016-02":"9478","2016-01":"9285","2017-12":"21984","2017-11":"22253","2017-10":"22158","2017-09":"24183","2017-08":"24884","2017-07":"24621","2017-06":"23870","2017-05":"23242","2017-04":"22326","2017-03":"19390","201…
847589	中科院水生所宿舍区	［武昌-东湖风景区］东湖南路7号	{"2017-12":"32477","2017-11":"31312","2017-10":"32829","2017-09":"34968","2017-08":"35000","2017-07":"34402","2017-06":"35270","2018-11":"33345","2018-10":"33345","2018-09":"33333","2018-08":"33333","2018-07":"33333","2018-06":"33365","2018-05":"33555","2018-04":"33333","2018-03":"33092","2018-02":"32368","2018-01":"32230"}
846515	水生科技苑	［武昌-东湖风景区］天鹅路1号	{"2017-12":"32004","2017-11":"32055","2017-10":"29524","2017-09":"25836","2017-08":"25317","2017-07":"23366","2017-06":"23142","2017-05":"23189","2017-04":"21831","2018-11":"33008","2018-10":"31881","2018-09":"32734","2018-08":"33112","2018-07":"32779","2018-06":"31965","2018-05":"31965","2018-04":"32109","2018-03":"31467","2018-02":"31204","2018-01":"31659"}
846483	东湖村军转小区	［武昌-东湖风景区］八一路	{"2017-12":"19396","2017-11":"19328","2017-10":"18565","2017-09":"18529","2017-08":"18847","2017-07":"18606","2017-06":"18815","2017-05":"19873","2017-04":"19000","2017-03":"17452","2018-11":"22017","2018-10":"21756","2018-09":"21181","2018-08":"21383","2018-07":"21459","2018-06":"21392","2018-05":"21362","2018-04":"21507","2018-03":"19620","2018-02":"19599","2018-01":"19864"}
846042	民政厅花苑小区	［武昌-东湖风景区］东湖南路18号	{"2017-12":"26571","2017-11":"26571","2017-10":"26571","2017-09":"26571","2017-08":"26571","2017-07":"26571","2017-06":"26716","2017-05":"23473","2018-11":"25386","2018-10":"25688","2018-09":"25784","2018-08":"25674","2018-07":"25514","2018-06":"25833","2018-05":"26190","2018-04":"26571","2018-03":"26571","2018-02":"26571","2018-01":"26571"}
846566	风光村社区	［武昌-东湖风景区］珞珈山路	{"2017-12":"11770","2017-11":"11770","2017-10":"11770","2017-09":"11770","2017-08":"11770","2017-07":"11770","2017-06":"11770","2017-05":"11770","2017-04":"11770","2017-03":"11770","2018-11":"13333","2018-10":"13333","2018-09":"13333","2018-08":"13333","2018-07":"13333","2018-06":"13333","2018-05":"13333","2018-04":"13333","2018-03":"13333","2018-02":"13333","2018-01":"12684"}
249781	武大珞涵新邨小区	［武昌-东湖风景区］八一路465号	{"2016-10":"","2017-12":"22015","2017-11":"20747","2017-10":"17061","2017-09":"18093","2017-08":"25897","2017-07":"25761","2017-06":"25759","2017-05":"25282","2017-04":"25279","2018-11":"19638","2018-10":"19638","2018-09":"19638","2018-08":"19638","2018-07":"18749","2018-06":"15966","2018-05":"16391","2018-04":"18372","2018-03":"14383","2018-02":"14263","2018-01":"14920"}
540630	万达公馆	［武昌-积玉桥］和平大道209号	{"2016-12":"28345","2016-11":"27547","2016-10":"27901","2016-09":"24870","2016-08":"24188","2016-07":"26968","2016-06":"27196","2016-05":"26244","2016-04":"25393","2016-03":"24800","2016-02":"23959","2016-01":"23605","2017-12":"30271","2017-11":"30615","2017-10":"30314","2017-09":"30345","2017-08":"29788","2017-07":"29815","2017-06":"29601","2017-05":"29635","2017-04":"30095","2017-03":"31894","2…
302198	积玉桥万达SOHO	［武昌-积玉桥］临江大道96号	{"2016-12":"28292","2016-11":"28113","2016-10":"27824","2016-09":"25790","2016-08":"24306","2016-07":"24321","2016-06":"24122","2016-05":"23026","2016-04":"22365","2016-03":"21687","2016-02":"20287","2016-01":"20026","2017-12":"16116","2017-11":"16155","2017-10":"22324","2017-09":"30189","2017-08":"29911","2017-07":"30077","2017-06":"30085","2017-05":"28776","2017-04":"28752","2017-03":"30268","2…
246684	金地国际花园	［武昌-积玉桥］和平大道300号	{"2016-12":"30316","2016-11":"30512","2016-10":"29620","2016-09":"26862","2016-08":"25534","2016-07":"22277","2016-06":"20579","2016-05":"19993","2016-04":"19589","2016-03":"18870","2016-02":"17683","2016-01":"17564","2017-12":"35456","2017-11":"35637","2017-10":"35588","2017-09":"35464","2017-08":"34145","2017-07":"33212","2017-06":"32492","2017-05":"32025","2017-04":"30470","2017-03":"29889","2…
240752	积玉小区	［武昌-积玉桥］积玉路	{"2016-12":"17142","2016-11":"16925","2016-10":"15031","2016-09":"14209","2016-08":"13626","2016-07":"12689","2016-06":"12565","2016-05":"12207","2016-04":"11960","2016-03":"10679","2016-02":"9790","2016-01":"9722","2017-12":"15215","2017-11":"16420","2017-10":"18288","2017-09":"18792","2017-08":"19227","2017-07":"20055","2017-06":"20372","2017-05":"19275","2017-04":"19179","2017-03":"18090","201…
238680	中环国际	［武昌-积玉桥］新生路27号	{"2016-12":"23998","2016-11":"23412","2016-10":"21163","2016-09":"18769","2016-08":"16358","2016-07":"15982","2016-06":"14917","2016-05":"14492","2016-04":"14199","2016-03":"13275","2016-02":"12465","2016-01":"12132","2017-12":"26761","2017-11":"26769","2017-10":"26906","2017-09":"26202","2017-08":"25719","2017-07":"25240","2017-06":"24139","2017-05":"24379","2017-04":"22978","2017-03":"23923","2…
214100	金都汉宫	［武昌-积玉桥］中山路99号	{"2016-12":"31736","2016-11":"32440","2016-10":"32417","2016-09":"30343","2016-08":"28710","2016-07":"26909","2016-06":"26042","2016-05":"25301","2016-04":"24789","2016-03":"23879","2016-02":"22650","2016-01":"22396","2017-12":"51037","2017-11":"49676","2017-10":"45670","2017-09":"42384","2017-08":"42977","2017-07":"42425","2017-06":"44478","2017-05":"39011","2017-04":"36495","2017-03":"34151","2…
213813	江南明珠园	［武昌-积玉桥］临江大道85附160号	{"2016-12":"19869","2016-11":"19728","2016-10":"19351","2016-09":"18068","2016-08":"17277","2016-07":"15822","2016-06":"14311","2016-05":"13904","2016-04":"13623","2016-03":"12420","2016-02":"11718","2016-01":"11711","2017-12":"26386","2017-11":"25960","2017-10":"25714","2017-09":"25741","2017-08":"24512","2017-07":"23351","2017-06":"23019","2017-05":"22925","2017-04":"22391","2017-03":"21756","2…
213598	友谊国际	［武昌-积玉桥］友谊大道特1号	{"2016-12":"25339","2016-11":"25359","2016-10":"24552","2016-09":"21220","2016-08":"20805","2016-07":"18732","2016-06":"16693","2016-05":"16218","2016-04":"15890","2016-03":"15307","2016-02":"15101","2016-01":"14658","2017-12":"29004","2017-11":"29145","2017-10":"29351","2017-09":"29519","2017-08":"32135","2017-07":"33210","2017-06":"32871","2017-05":"32338","2017-04":"29782","2017-03":"24809","2…
302085	中山路汽配城宿舍	［武昌-积玉桥］中山路	{"2016-12":"14520","2016-11":"14027","2016-10":"12078","2016-09":"13043","2016-08":"12747","2016-07":"12802","2016-06":"11826","2016-05":"9572","2016-04":"9572","2016-03":"9506","2016-02":"9491","2016-01":"9491","2017-12":"20245","2017-11":"17934","2017-10":"17454","2017-09":"17714","2017-08":"18895","2017-07":"19100","2017-06":"16129","2017-05":"16526","2017-04":"14520","2017-03":"14520","2017-0…
301664	华新里小区	［武昌-积玉桥］临江大道297号	{"2016-12":"13533","2016-11":"13676","2016-10":"13660","2016-09":"12913","2016-08":"12913","2017-12":"21534","2017-11":"21774","2017-10":"20528","2017-09":"14052","2017-08":"14052","2017-07":"14052","2017-06":"13757","2017-05":"13533","2017-04":"13533","2017-03":"13533","2017-02":"13533","2017-01":"13533","2018-11":"25000","2018-10":"23996","2018-09":"21111","2018-08":"21111","2018-07":"21111","2…
266114	尚隆苑社区	［武昌-积玉桥］友谊大道	{"2016-12":"21156","2016-11":"20640","2016-10":"16623","2016-09":"15714","2016-08":"12305","2016-07":"11863","2016-06":"13566","2016-05":"12030","2016-04":"12030","2016-03":"12783","2016-02":"12921","2016-01":"12921","2017-12":"24100","2017-11":"24100","2017-10":"24100","2017-09":"24100","2017-08":"22477","2017-07":"21305","2017-06":"21305","2017-05":"21305","2017-04":"21305","2017-03":"22288","2…
246991	四清里社区	［武昌-积玉桥］积玉路	{"2016-12":"17238","2016-11":"16399","2016-10":"15243","2016-09":"14946","2016-08":"14728","2016-07":"13476","2016-06":"14145","2016-05":"13948","2016-04":"12384","2016-03":"11856","2016-02":"10671","2016-01":"10786","2017-12":"20079","2017-11":"19474","2017-10":"20320","2017-09":"20917","2017-08":"21564","2017-07":"22222","2017-06":"20899","2017-05":"19506","2017-04":"19507","2017-03":"17131","2…
241425	电业小区	［武昌-积玉桥］沙湖咀380号	{"2016-12":"18475","2016-11":"18024","2016-10":"15333","2016-09":"13887","2016-08":"14175","2016-07":"13878","2016-06":"12300","2016-05":"11516","2016-04":"11427","2016-03":"11961","2016-02":"11808","2016-01":"10364","2017-12":"20222","2017-11":"20199","2017-10":"19960","2017-09":"19936","2017-08":"19736","2017-07":"19906","2017-06":"19637","2017-05":"19866","2017-04":"19580","2017-03":"19030","2…
240740	同昌花园	［武昌-积玉桥］前进路72号	{"2016-12":"16666","2016-11":"13875","2016-10":"15294","2016-09":"13814","2016-08":"11624","2016-07":"11115","2016-06":"11517","2016-05":"12179","2016-04":"11933","2016-03":"10824","2016-02":"9650","2016-01":"9951","2017-12":"18864","2017-11":"19258","2017-10":"19348","2017-09":"19342","2017-08":"19627","2017-07":"20000","2017-06":"19154","2017-05":"19459","2017-04":"18064","2017-03":"16594","201…
239397	武昌公安分局住宅小区	［武昌-积玉桥］公平路14号	{"2016-12":"16471","2016-11":"16331","2016-10":"13698","2016-09":"13389","2016-08":"12843","2016-07":"12307","2016-06":"12307","2016-05":"11792","2016-04":"11459","2016-03":"11486","2016-02":"9393","2016-01":"9118","2017-12":"19110","2017-11":"20145","2017-10":"19347","2017-09":"19073","2017-08":"18838","2017-07":"18773","2017-06":"18569","2017-05":"18056","2017-04":"18904","2017-03":"17351","201…
237159	武昌区人民法院宿舍	［武昌-积玉桥］公平路10号	{"2016-12":"14066","2016-11":"14733","2016-10":"11250","2016-09":"11250","2016-08":"11250","2016-07":"11250","2016-06":"11250","2016-05":"11068","2016-04":"9183","2016-03":"9183","2016-02":"8333","2016-01":"9677","2017-12":"20326","2017-11":"21780","2017-10":"21445","2017-09":"15493","2017-08":"15350","2017-07":"15435","2017-06":"15439","2017-05":"14767","2017-04":"14050","2017-03":"13966","2017-…
237044	新生里社区(新生路)	［武昌-积玉桥］新生路25号	{"2016-12":"16627","2016-11":"16150","2016-10":"13644","2016-09":"13000","2016-08":"13004","2016-07":"12892","2016-06":"11740","2016-05":"11553","2016-04":"11547","2016-03":"11086","2016-02":"11039","2016-01":"10894","2017-12":"19801","2017-11":"19993","2017-10":"19994","2017-09":"20338","2017-08":"19832","2017-07":"19619","2017-06":"19499","2017-05":"18738","2017-04":"18809","2017-03":"15697","2…
235544	幸福里社区	［武昌-积玉桥］新生路	{"2016-12":"15587","2016-11":"14882","2016-10":"14253","2016-09":"13216","2016-08":"12829","2016-07":"12857","2016-06":"12293","2016-05":"11837","2016-04":"11607","2016-03":"10989","2016-02":"10565","2016-01":"10383","2017-12":"19634","2017-11":"19662","2017-10":"19404","2017-09":"18875","2017-08":"19000","2017-07":"18122","2017-06":"17023","2017-05":"16566","2017-04":"16395","2017-03":"16149","2…
233097	友谊国际百老汇	［武昌-积玉桥］尚隆路18号	{"2016-12":"15511","2016-11":"15880","2016-10":"14319","2016-09":"11682","2016-08":"11533","2016-07":"12302","2016-06":"10651","2016-05":"10713","2016-04":"10080","2016-03":"9754","2016-02":"9491","2016-01":"9439","2017-12":"28863","2017-11":"28317","2017-10":"27155","2017-09":"27560","2017-08":"27306","2017-07":"27176","2017-06":"26853","2017-05":"26221","2017-04":"20878","2017-03":"15154","2017…
231599	中山社区	［武昌-积玉桥］中山路	{"2016-12":"17987","2016-11":"17840","2016-10":"17378","2016-09":"16002","2016-08":"14498","2016-07":"13835","2016-06":"13374","2016-05":"11913","2016-04":"11595","2016-03":"11332","2016-02":"11126","2016-01":"10718","2017-12":"20717","2017-11":"20458","2017-10":"20252","2017-09":"20966","2017-08":"20537","2017-07":"19935","2017-06":"19458","2017-05":"19300","2017-04":"19269","2017-03":"18855","2…
231470	锦坤公寓楼	［武昌-积玉桥］临江大道88附17号	{"2016-12":"28035","2016-11":"27351","2016-10":"21077","2016-09":"19925","2016-08":"19502","2016-07":"18325","2016-06":"18146","2016-05":"17752","2016-04":"17393","2016-03":"15436","2016-02":"15428","2016-01":"15621","2017-12":"32175","2017-11":"30050","2017-10":"30618","2017-09":"31138","2017-08":"31072","2017-07":"29464","2017-06":"29224","2017-05":"31164","2017-04":"31138","2017-03":"29535","2…
228253	万源昌花园	［武昌-积玉桥］中山路179号	{"2016-12":"13821","2016-11":"12388","2016-10":"12457","2016-09":"12183","2016-08":"12033","2016-07":"12009","2016-06":"11819","2016-05":"11780","2016-04":"11803","2016-03":"9875","2016-02":"9377","2016-01":"9468","2017-12":"15869","2017-11":"17246","2017-10":"15726","2017-09":"16939","2017-08":"16141","2017-07":"15453","2017-06":"15775","2017-05":"16276","2017-04":"14615","2017-03":"14655","2017…
214078	锦江国际城	［武昌-积玉桥］临江大道88号	{"2016-12":"29687","2016-11":"30391","2016-10":"26390","2016-09":"26829","2016-08":"25439","2016-07":"21166","2016-06":"19600","2016-05":"19042","2016-04":"18657","2016-03":"17972","2016-02":"17730","2016-01":"17210","2017-12":"35295","2017-11":"35299","2017-10":"35527","2017-09":"34223","2017-08":"32553","2017-07":"31908","2017-06":"32183","2017-05":"32233","2017-04":"31809","2017-03":"30877","2…
213987	蓝湾俊园	［武昌-积玉桥］临江大道76号	{"2016-12":"23993","2016-11":"21960","2016-10":"20666","2016-09":"19443","2016-08":"19188","2016-07":"17359","2016-06":"16404","2016-05":"15937","2016-04":"15357","2016-03":"13719","2016-02":"13563","2016-01":"13545","2017-12":"26160","2017-11":"26759","2017-10":"27243","2017-09":"25798","2017-08":"25478","2017-07":"25241","2017-06":"24830","2017-05":"24451","2017-04":"24269","2017-03":"23880","2…
213974	尚隆地球村	［武昌-积玉桥］公平路45号	{"2016-12":"18915","2016-11":"17666","2016-10":"16639","2016-09":"16307","2016-08":"15620","2016-07":"15386","2016-06":"14987","2016-05":"13957","2016-04":"13325","2016-03":"13137","2016-02":"12674","2016-01":"12067","2017-12":"23810","2017-11":"24349","2017-10":"24169","2017-09":"23836","2017-08":"23689","2017-07":"23359","2017-06":"21836","2017-05":"20842","2017-04":"20399","2017-03":"20455","2…
213833	城开玉桥新都	［武昌-积玉桥］和平大道108号	{"2016-12":"22959","2016-11":"23290","2016-10":"22924","2016-09":"21205","2016-08":"20818","2016-07":"18676","2016-06":"17578","2016-05":"17078","2016-04":"16733","2016-03":"15536","2016-02":"14930","2016-01":"14716","2017-12":"29120","2017-11":"30015","2017-10":"29719","2017-09":"28604","2017-08":"27524","2017-07":"26990","2017-06":"27572","2017-05":"25573","2017-04":"24983","2017-03":"24611","2…
213716	临江府	［武昌-积玉桥］和平大道157号	{"2016-12":"17510","2016-11":"17087","2016-10":"16328","2016-09":"15435","2016-08":"15107","2016-07":"14189","2016-06":"12895","2016-05":"12366","2016-04":"11332","2016-03":"11230","2016-02":"11382","2016-01":"11382","2017-12":"22654","2017-11":"21425","2017-10":"21202","2017-09":"21570","2017-08":"21570","2017-07":"21652","2017-06":"21628","2017-05":"21584","2017-04":"18334","2017-03":"17223","2…
213703	凤凰世纪家园	［武昌-积玉桥］中山路191号	{"2016-12":"17987","2016-11":"17459","2016-10":"16508","2016-09":"13702","2016-08":"14910","2016-07":"13628","2016-06":"13379","2016-05":"12495","2016-04":"11653","2016-03":"11174","2016-02":"11276","2016-01":"11278","2017-12":"22946","2017-11":"23089","2017-10":"23649","2017-09":"23181","2017-08":"22967","2017-07":"20077","2017-06":"19414","2017-05":"18471","2017-04":"18418","2017-03":"18418","2…
213675	桂花公寓	［武昌-积玉桥］中山路187号	{"2016-12":"13839","2016-11":"14532","2016-10":"13658","2016-09":"11869","2016-08":"11869","2016-07":"10927","2016-06":"10113","2016-05":"10105","2016-04":"10387","2016-03":"10368","2016-02":"9919","2016-01":"9955","2017-12":"16571","2017-11":"16353","2017-10":"15872","2017-09":"15855","2017-08":"15713","2017-07":"15519","2017-06":"15583","2017-05":"14827","2017-04":"15185","2017-03":"15475","201…
213305	融侨华府	［武昌-积玉桥］和平大道	{"2016-12":"26958","2016-11":"26427","2016-10":"25806","2016-09":"24195","2016-08":"21576","2016-07":"18759","2016-06":"17496","2016-05":"16998","2016-04":"16654","2016-03":"16043","2016-02":"15077","2016-01":"14880","2017-12":"31060","2017-11":"30947","2017-10":"30992","2017-09":"30746","2017-08":"29885","2017-07":"29424","2017-06":"28472","2017-05":"27915","2017-04":"27749","2017-03":"26966","2…
219083	宁静苑(平安路)	［武昌-南湖花园］平安路	{"2016-12":"14924","2016-11":"14925","2016-10":"15664","2016-09":"13491","2016-08":"13353","2016-07":"11789","2016-06":"10305","2016-05":"10312","2016-04":"10085","2016-03":"9944","2016-02":"9683","2016-01":"8957","2017-12":"19488","2017-11":"18865","2017-10":"18515","2017-09":"17496","2017-08":"17303","2017-07":"17366","2017-06":"16543","2017-05":"15864","2017-04":"15377","2017-03":"15095","2017…
214033	七星雪香花园	［武昌-南湖花园］平安路137号	{"2016-12":"17491","2016-11":"17520","2016-10":"16069","2016-09":"13790","2016-08":"13265","2016-07":"12828","2016-06":"12097","2016-05":"12266","2016-04":"12211","2016-03":"10436","2016-02":"10001","2016-01":"9946","2017-12":"21247","2017-11":"20599","2017-10":"20379","2017-09":"20246","2017-08":"20504","2017-07":"20754","2017-06":"20309","2017-05":"19335","2017-04":"18816","2017-03":"18280","20…
234991	北港佳和云居	［武昌-南湖花园］丁字桥南路410号	{"2016-12":"9050","2016-11":"9132","2016-10":"8023","2016-09":"7903","2016-08":"7588","2016-07":"7680","2016-06":"7706","2016-05":"7528","2016-04":"7500","2016-03":"7741","2016-02":"7126","2016-01":"6970","2017-12":"12210","2017-11":"12358","2017-10":"11977","2017-09":"13152","2017-08":"12657","2017-07":"11451","2017-06":"10851","2017-05":"10625","2017-04":"9725","2017-03":"9501","2017-02":"9083"…
214080	水域天际	［武昌-南湖花园］建安街特1号	{"2016-12":"20085","2016-11":"20470","2016-10":"18132","2016-09":"17147","2016-08":"16745","2016-07":"15868","2016-06":"14719","2016-05":"14166","2016-04":"13484","2016-03":"12851","2016-02":"12374","2016-01":"12050","2017-12":"26342","2017-11":"25973","2017-10":"25585","2017-09":"24897","2017-08":"24142","2017-07":"23382","2017-06":"22037","2017-05":"20890","2017-04":"20257","2017-03":"20184","2…
941822	采荷居	［武昌-南湖花园］南湖下潘息村21号	{"2017-12":"13934","2017-11":"13772","2017-10":"13613","2017-09":"13608","2017-08":"12324","2018-11":"14969","2018-10":"14912","2018-09":"14987","2018-08":"15714","2018-07":"15477","2018-06":"15191","2018-05":"15038","2018-04":"15114","2018-03":"14189","2018-02":"14051","2018-01":"13988"}
913622	松涛苑(瑞安街)(别墅)	［武昌-南湖花园］瑞安街224号	{"2017-12":"20274","2017-11":"19767","2017-10":"19362","2017-09":"18680","2017-08":"17792","2017-07":"17960","2017-06":"19589","2018-11":"36378","2018-10":"35061","2018-09":"28364","2018-08":"23348","2018-07":"20751","2018-06":"20909","2018-05":"20909","2018-04":"21191","2018-03":"20881","2018-02":"20205","2018-01":"20255"}
568888	宝安花园	［武昌-南湖花园］恒安路77号	{"2016-12":"17675","2016-11":"17585","2016-10":"16021","2016-09":"14789","2016-08":"14868","2016-07":"13913","2016-06":"13215","2016-05":"12241","2016-04":"11652","2016-03":"11088","2016-02":"10339","2016-01":"10260","2017-12":"21566","2017-11":"21243","2017-10":"21088","2017-09":"21476","2017-08":"20698","2017-07":"19374","2017-06":"18076","2017-05":"17655","2017-04":"17450","2017-03":"17704","2…
540680	华亚新领地	［武昌-南湖花园］雄楚大街128号	{"2016-12":"16462","2016-11":"16822","2016-10":"16778","2016-09":"15529","2016-08":"15176","2016-07":"13698","2016-06":"12867","2016-05":"12128","2016-04":"11752","2016-03":"11158","2016-02":"10994","2016-01":"10888","2017-12":"19411","2017-11":"19169","2017-10":"18901","2017-09":"18434","2017-08":"18288","2017-07":"18763","2017-06":"18814","2017-05":"19314","2017-04":"18539","2017-03":"17840","2…
477816	金洋花园	［武昌-南湖花园］建安街39号	{"2016-12":"16517","2016-11":"17228","2016-10":"16505","2016-09":"14695","2016-08":"14587","2016-07":"13678","2016-06":"13067","2016-05":"11601","2016-04":"11519","2016-03":"11362","2016-02":"10727","2016-01":"10416","2017-12":"23976","2017-11":"23953","2017-10":"21697","2017-09":"21109","2017-08":"20204","2017-07":"19902","2017-06":"19595","2017-05":"19224","2017-04":"18363","2017-03":"17990","2…
307415	晒湖小区	［武昌-南湖花园］雄楚大街60号	{"2016-12":"13632","2016-11":"13639","2016-10":"12978","2016-09":"12055","2016-08":"11525","2016-07":"11167","2016-06":"11075","2016-05":"10636","2016-04":"9681","2016-03":"8992","2016-02":"8823","2016-01":"8823","2017-12":"16566","2017-11":"16444","2017-10":"16565","2017-09":"16572","2017-08":"16200","2017-07":"15790","2017-06":"15836","2017-05":"15742","2017-04":"14219","2017-03":"13590","2017-…
300842	新大地家园	［武昌-南湖花园］雅安街252号	{"2016-12":"15512","2016-11":"15754","2016-10":"15313","2016-09":"13520","2016-08":"13241","2016-07":"12445","2016-06":"12728","2016-05":"10933","2016-04":"10390","2016-03":"10236","2016-02":"9416","2016-01":"9456","2017-12":"20976","2017-11":"20493","2017-10":"20079","2017-09":"19976","2017-08":"19090","2017-07":"18224","2017-06":"17404","2017-05":"16995","2017-04":"16876","2017-03":"16475","201…
287438	江宏别墅小区	［武昌-南湖花园］雄楚大道32号	{"2016-12":"13882","2016-11":"13377","2016-10":"10715","2016-09":"9590","2016-08":"9492","2016-07":"9068","2016-06":"7021","2016-05":"6757","2016-04":"6432","2016-03":"6166","2016-02":"5959","2016-01":"5799","2017-12":"19504","2017-11":"18932","2017-10":"19824","2017-09":"15910","2017-08":"15857","2017-07":"15767","2017-06":"14160","2017-05":"14092","2017-04":"14092","2017-03":"14244","2017-02":"…
250193	松涛苑(瑞安街)	［武昌-南湖花园］瑞安街224号	{"2016-12":"15674","2016-11":"15935","2016-10":"14917","2016-09":"13201","2016-08":"12611","2016-07":"12118","2016-06":"11908","2016-05":"11243","2016-04":"10897","2016-03":"10125","2016-02":"9595","2016-01":"9597","2017-12":"19985","2017-11":"19721","2017-10":"19356","2017-09":"18541","2017-08":"17594","2017-07":"17151","2017-06":"16431","2017-05":"16025","2017-04":"16024","2017-03":"15665","201…
236437	南湖新村二号	［武昌-南湖花园］南湖路	{"2016-12":"13535","2016-11":"12627","2016-10":"12731","2016-09":"11353","2016-08":"10940","2016-07":"9550","2016-06":"9190","2016-05":"7774","2016-04":"8512","2016-03":"9171","2016-02":"7797","2016-01":"7797","2017-12":"20003","2017-11":"19384","2017-10":"18216","2017-09":"17093","2017-08":"17150","2017-07":"16023","2017-06":"16020","2017-05":"14700","2017-04":"14160","2017-03":"12289","2017-02"…
231270	伟业佳苑	［武昌-南湖花园］长虹桥27号	{"2016-12":"17172","2016-11":"17026","2016-10":"16965","2016-09":"15931","2016-08":"14439","2016-07":"13795","2016-06":"12835","2016-05":"12014","2016-04":"10820","2016-03":"10739","2016-02":"10546","2016-01":"10818","2017-12":"21170","2017-11":"21051","2017-10":"21249","2017-09":"20891","2017-08":"19756","2017-07":"19013","2017-06":"18801","2017-05":"18681","2017-04":"18187","2017-03":"16986","2…
230529	金秋千秋别墅花园	［武昌-南湖花园］平安路351号	{"2016-12":"18580","2016-11":"11791","2016-10":"17709","2016-09":"15849","2016-08":"15686","2016-07":"14986","2016-06":"15406","2016-05":"14828","2016-04":"14114","2016-03":"13530","2016-02":"13077","2016-01":"12726","2017-12":"35071","2017-11":"31718","2017-10":"31418","2017-09":"25940","2017-08":"25854","2017-07":"25708","2017-06":"25703","2017-05":"25532","2017-04":"25533","2017-03":"18788","2…
229240	天华新村	［武昌-南湖花园］雄楚大街44号	{"2016-12":"10601","2016-11":"10216","2016-10":"10226","2016-09":"11385","2016-08":"11268","2016-07":"10166","2016-06":"10114","2016-05":"9088","2016-04":"9024","2016-03":"6595","2016-02":"6585","2016-01":"6419","2017-12":"15272","2017-11":"15274","2017-10":"13610","2017-09":"14143","2017-08":"11625","2017-07":"11074","2017-06":"11608","2017-05":"10942","2017-04":"8830","2017-03":"10876","2017-02…
222761	南湖花园温馨苑小区(瑞安街)	［武昌-南湖花园］恒安路251号	{"2016-12":"16283","2016-11":"15961","2016-10":"16119","2016-09":"13544","2016-08":"13219","2016-07":"12498","2016-06":"11396","2016-05":"10434","2016-04":"10151","2016-03":"10659","2016-02":"9842","2016-01":"9611","2017-12":"21175","2017-11":"21350","2017-10":"21447","2017-09":"20137","2017-08":"18026","2017-07":"17248","2017-06":"18449","2017-05":"16224","2017-04":"15777","2017-03":"14610","201…
222733	南湖沁康园	［武昌-南湖花园］恒安路78号	{"2016-12":"17058","2016-11":"16438","2016-10":"17899","2016-09":"15013","2016-08":"14935","2016-07":"13810","2016-06":"13285","2016-05":"12875","2016-04":"13061","2016-03":"11911","2016-02":"10560","2016-01":"10744","2017-12":"23599","2017-11":"22119","2017-10":"21879","2017-09":"21841","2017-08":"22060","2017-07":"20554","2017-06":"20292","2017-05":"19205","2017-04":"18870","2017-03":"19314","2…
220590	南湖花园城祥和苑	［武昌-南湖花园］恒安路141号	{"2016-12":"16415","2016-11":"16454","2016-10":"15653","2016-09":"14928","2016-08":"14010","2016-07":"13251","2016-06":"12694","2016-05":"11458","2016-04":"10906","2016-03":"10443","2016-02":"9714","2016-01":"9466","2017-12":"20119","2017-11":"20223","2017-10":"19933","2017-09":"19895","2017-08":"19080","2017-07":"18649","2017-06":"18382","2017-05":"18453","2017-04":"17452","2017-03":"17274","201…
219518	康乐苑(恒安路)	［武昌-南湖花园］恒安路262号	{"2016-12":"15954","2016-11":"16076","2016-10":"15717","2016-09":"14264","2016-08":"14118","2016-07":"12763","2016-06":"11340","2016-05":"11013","2016-04":"10056","2016-03":"9996","2016-02":"9977","2016-01":"9715","2017-12":"20490","2017-11":"20252","2017-10":"19993","2017-09":"19379","2017-08":"18945","2017-07":"18027","2017-06":"17936","2017-05":"16816","2017-04":"17634","2017-03":"16609","2017…
219151	中央花园	［武昌-南湖花园］瑞安街84号	{"2016-12":"17377","2016-11":"16510","2016-10":"15299","2016-09":"14181","2016-08":"13505","2016-07":"12836","2016-06":"12678","2016-05":"11865","2016-04":"11182","2016-03":"10643","2016-02":"10147","2016-01":"10291","2017-12":"21427","2017-11":"20966","2017-10":"20774","2017-09":"20277","2017-08":"19949","2017-07":"19725","2017-06":"19478","2017-05":"18671","2017-04":"18716","2017-03":"17704","2…
219085	南湖华锦春天故事	［武昌-南湖花园］富安街	{"2016-12":"16404","2016-11":"15337","2016-10":"15675","2016-09":"14160","2016-08":"13243","2016-07":"12819","2016-06":"12542","2016-05":"11743","2016-04":"10713","2016-03":"10300","2016-02":"11302","2016-01":"10002","2017-12":"21758","2017-11":"21812","2017-10":"21494","2017-09":"20195","2017-08":"19706","2017-07":"19395","2017-06":"18926","2017-05":"18513","2017-04":"17910","2017-03":"17872","2…
214158	东方莱茵	［武昌-南湖花园］建安街8附23号	{"2016-12":"20117","2016-11":"19305","2016-10":"17150","2016-09":"15880","2016-08":"14509","2016-07":"13910","2016-06":"13961","2016-05":"13543","2016-04":"12261","2016-03":"11331","2016-02":"11430","2016-01":"11459","2017-12":"23924","2017-11":"24023","2017-10":"23499","2017-09":"23187","2017-08":"22457","2017-07":"21794","2017-06":"20755","2017-05":"20169","2017-04":"20170","2017-03":"19981","2…
214089	虹顶家园	［武昌-南湖花园］恒安路	{"2016-12":"15650","2016-11":"15475","2016-10":"15755","2016-09":"14989","2016-08":"14302","2016-07":"13054","2016-06":"12836","2016-05":"11777","2016-04":"11280","2016-03":"10686","2016-02":"10131","2016-01":"10084","2017-12":"21547","2017-11":"20490","2017-10":"19689","2017-09":"19628","2017-08":"19555","2017-07":"19065","2017-06":"18292","2017-05":"17720","2017-04":"17874","2017-03":"18281","2…
214011	颐和苑	［武昌-南湖花园］恒安路368号	{"2016-12":"13645","2016-11":"12498","2016-10":"13832","2016-09":"11243","2016-08":"9770","2016-07":"9920","2016-06":"10158","2016-05":"9481","2016-04":"9025","2016-03":"8949","2016-02":"9034","2016-01":"8026","2017-12":"15681","2017-11":"15454","2017-10":"15788","2017-09":"15795","2017-08":"15432","2017-07":"15884","2017-06":"14731","2017-05":"14681","2017-04":"14586","2017-03":"13313","2017-02"…
213940	南湖都市桃源	［武昌-南湖花园］建安街171号	{"2016-12":"17776","2016-11":"17724","2016-10":"17735","2016-09":"14713","2016-08":"14170","2016-07":"13856","2016-06":"12603","2016-05":"12126","2016-04":"11616","2016-03":"10915","2016-02":"11846","2016-01":"11636","2017-12":"21415","2017-11":"20772","2017-10":"20724","2017-09":"20688","2017-08":"20628","2017-07":"20484","2017-06":"19950","2017-05":"19766","2017-04":"19518","2017-03":"17635","2…
213784	迪雅花园	［武昌-南湖花园］雄楚大道238号	{"2016-12":"12942","2016-11":"15949","2016-10":"13162","2016-09":"11954","2016-08":"10407","2016-07":"9890","2016-06":"9940","2016-05":"10010","2016-04":"9741","2016-03":"9269","2016-02":"8549","2016-01":"8549","2017-12":"16295","2017-11":"16198","2017-10":"16645","2017-09":"15680","2017-08":"15666","2017-07":"16001","2017-06":"16248","2017-05":"16172","2017-04":"15684","2017-03":"16045","2017-02…
213553	风华天城橘子洲	［武昌-南湖花园］平安路	{"2016-12":"15866","2016-11":"15414","2016-10":"15452","2016-09":"14041","2016-08":"13187","2016-07":"13203","2016-06":"12492","2016-05":"11859","2016-04":"11648","2016-03":"10692","2016-02":"10303","2016-01":"10215","2017-12":"20443","2017-11":"20115","2017-10":"19705","2017-09":"19332","2017-08":"18870","2017-07":"18663","2017-06":"18480","2017-05":"18048","2017-04":"17489","2017-03":"17263","2…
213521	博雅苑	［武昌-南湖花园］恒安路118号	{"2016-12":"16703","2016-11":"15353","2016-10":"14531","2016-09":"13864","2016-08":"13707","2016-07":"12569","2016-06":"11485","2016-05":"11284","2016-04":"11503","2016-03":"11208","2016-02":"10674","2016-01":"10158","2017-12":"20321","2017-11":"20388","2017-10":"21977","2017-09":"20981","2017-08":"18419","2017-07":"18721","2017-06":"17847","2017-05":"17086","2017-04":"16427","2017-03":"16766","2…
213452	景虹花园一期	［武昌-南湖花园］瑞安街267号	{"2016-12":"15939","2016-11":"15598","2016-10":"15002","2016-09":"13580","2016-08":"13389","2016-07":"12912","2016-06":"13045","2016-05":"12605","2016-04":"11998","2016-03":"11749","2016-02":"10992","2016-01":"10496","2017-12":"19104","2017-11":"19032","2017-10":"18671","2017-09":"18399","2017-08":"18104","2017-07":"17848","2017-06":"16725","2017-05":"15865","2017-04":"15829","2017-03":"15763","2…
213158	南湖新村(1-4栋)	［武昌-南湖花园］长虹桥109号	{"2016-12":"13958","2016-11":"14096","2016-10":"13132","2016-09":"12621","2016-08":"11995","2016-07":"11389","2016-06":"9780","2016-05":"9244","2016-04":"9129","2016-03":"8874","2016-02":"9495","2016-01":"9240","2017-12":"18933","2017-11":"17510","2017-10":"16337","2017-09":"17154","2017-08":"17952","2017-07":"17377","2017-06":"17140","2017-05":"15580","2017-04":"14164","2017-03":"13952","2017-02…
212978	新世纪宝安花园	［武昌-南湖花园］建安街	{"2016-12":"17674","2016-11":"16602","2016-10":"15255","2016-09":"14294","2016-08":"14221","2016-07":"13604","2016-06":"13207","2016-05":"12338","2016-04":"11744","2016-03":"10213","2016-02":"9363","2016-01":"9549","2017-12":"20102","2017-11":"19627","2017-10":"19588","2017-09":"19441","2017-08":"19452","2017-07":"19711","2017-06":"19856","2017-05":"19795","2017-04":"17544","2017-03":"17021","201…
212838	027社区	［武昌-南湖花园］雄楚大道28号	{"2016-12":"16903","2016-11":"16550","2016-10":"16729","2016-09":"15380","2016-08":"14669","2016-07":"13670","2016-06":"13026","2016-05":"12405","2016-04":"11840","2016-03":"11454","2016-02":"11094","2016-01":"10910","2017-12":"19793","2017-11":"19598","2017-10":"19209","2017-09":"18904","2017-08":"18558","2017-07":"18344","2017-06":"17715","2017-05":"17742","2017-04":"17573","2017-03":"16746","2…
212729	天久云门	［武昌-南湖花园］长虹桥58号	{"2016-12":"15967","2016-11":"14428","2016-10":"14655","2016-09":"14978","2016-08":"12940","2016-07":"12290","2016-06":"12407","2016-05":"11775","2016-04":"11373","2016-03":"10246","2016-02":"10259","2016-01":"10259","2017-12":"20049","2017-11":"19684","2017-10":"20062","2017-09":"20173","2017-08":"18675","2017-07":"17097","2017-06":"17274","2017-05":"17433","2017-04":"16779","2017-03":"16137","2…
212685	华锦花园	［武昌-南湖花园］恒安路2号	{"2016-12":"15769","2016-11":"16019","2016-10":"16244","2016-09":"14846","2016-08":"13862","2016-07":"13255","2016-06":"12515","2016-05":"12082","2016-04":"11395","2016-03":"10565","2016-02":"9925","2016-01":"9773","2017-12":"21481","2017-11":"20991","2017-10":"20045","2017-09":"19704","2017-08":"19225","2017-07":"19039","2017-06":"18302","2017-05":"18335","2017-04":"17328","2017-03":"17126","201…
847351	江宏花园C区	［武昌-南湖花园］恒安路345号	{"2017-12":"16055","2017-11":"16107","2017-10":"16233","2017-09":"15899","2017-08":"15170","2017-07":"15242","2017-06":"14789","2017-05":"14731","2017-04":"13159","2017-03":"14586","2018-11":"16620","2018-10":"16631","2018-09":"17037","2018-08":"16834","2018-07":"17005","2018-06":"16869","2018-05":"16914","2018-04":"15948","2018-03":"15940","2018-02":"16007","2018-01":"16031"}
910668	南国SOHO	［武昌-南湖花园］平安路	{"2017-12":"13924","2017-11":"13685","2017-10":"13360","2017-09":"13383","2017-08":"13574","2017-07":"13422","2017-06":"13122","2018-11":"15269","2018-10":"15306","2018-09":"15269","2018-08":"15249","2018-07":"15008","2018-06":"14508","2018-05":"14357","2018-04":"14285","2018-03":"14077","2018-02":"13989","2018-01":"13986"}
1039260	雄楚春天	［武昌-南湖花园］雄楚大道,近丁字桥路	{"2018-11":"23258","2018-10":"23324","2018-09":"23672","2018-08":"23893","2018-07":"23351","2018-06":"23179","2018-05":"23313","2018-04":"23313"}
1034200	鸿瑞佳苑	［武昌-南湖花园］瑞安街271号	{"2018-11":"12903","2018-10":"12868","2018-09":"11827","2018-08":"12194","2018-07":"12789","2018-06":"12436","2018-05":"12139","2018-04":"11500","2018-03":"11500"}
1004177	轻院长虹小区	［武昌-南湖花园］长虹桥97号	{"2017-12":"18505","2017-11":"14000","2018-11":"19872","2018-10":"19513","2018-09":"19556","2018-08":"22261","2018-07":"24166","2018-06":"23674","2018-05":"23964","2018-04":"24152","2018-03":"22481","2018-02":"20879","2018-01":"21728"}
1000741	风华天城月亮湾	［武昌-南湖花园］平安路	{"2017-12":"21631","2017-11":"18500","2018-11":"21228","2018-10":"21578","2018-09":"22262","2018-08":"21870","2018-07":"21491","2018-06":"21275","2018-05":"21721","2018-04":"21953","2018-03":"21007","2018-02":"19605","2018-01":"22881"}
989068	风华天城祥瑞坊	［武昌-南湖花园］平安路	{"2017-12":"19136","2017-11":"19650","2017-10":"19163","2017-09":"18882","2018-11":"20730","2018-10":"20695","2018-09":"20828","2018-08":"20944","2018-07":"20944","2018-06":"20864","2018-05":"20162","2018-04":"19457","2018-03":"20279","2018-02":"21139","2018-01":"19097"}
989067	风华天城同顺坊	［武昌-南湖花园］平安路	{"2017-12":"19291","2017-11":"19028","2017-10":"18351","2017-09":"18220","2018-11":"22459","2018-10":"22459","2018-09":"22720","2018-08":"21199","2018-07":"20636","2018-06":"20738","2018-05":"20987","2018-04":"21270","2018-03":"21304","2018-02":"19361","2018-01":"19634"}
989066	风华天城桃花林	［武昌-南湖花园］平安路	{"2017-12":"20557","2017-11":"20338","2017-10":"21215","2017-09":"20849","2018-11":"24230","2018-10":"25069","2018-09":"25730","2018-08":"25987","2018-07":"24842","2018-06":"23051","2018-05":"22684","2018-04":"22333","2018-03":"21478","2018-02":"20875","2018-01":"20531"}
989065	风华天城石榴铺	［武昌-南湖花园］平安路	{"2017-12":"19728","2017-11":"20283","2017-10":"20066","2017-09":"20031","2018-11":"22129","2018-10":"22234","2018-09":"22207","2018-08":"21815","2018-07":"21196","2018-06":"21621","2018-05":"21827","2018-04":"22030","2018-03":"22110","2018-02":"19426","2018-01":"18971"}
989064	风华天城祺善坊	［武昌-南湖花园］平安路	{"2017-12":"19375","2017-11":"19327","2017-10":"19018","2017-09":"18503","2018-11":"21545","2018-10":"21276","2018-09":"21232","2018-08":"21174","2018-07":"21849","2018-06":"21349","2018-05":"20678","2018-04":"20716","2018-03":"19994","2018-02":"19291","2018-01":"19334"}
989063	风华天城枇杷湾	［武昌-南湖花园］平安路	{"2017-12":"17474","2017-11":"17686","2017-10":"18102","2018-11":"22420","2018-10":"22471","2018-09":"21538","2018-08":"21111","2018-07":"21433","2018-06":"21598","2018-05":"21771","2018-04":"21739","2018-03":"22104","2018-02":"20300","2018-01":"20000"}
989062	风华天城流云湾	［武昌-南湖花园］平安路	{"2017-12":"19771","2017-11":"19079","2017-10":"19582","2018-11":"27406","2018-10":"27332","2018-09":"26237","2018-08":"23031","2018-07":"22367","2018-06":"21751","2018-05":"22120","2018-04":"22213","2018-03":"21526","2018-02":"20157","2018-01":"20385"}
910669	南国SOHO520	［武昌-南湖花园］丁字桥南路520号	{"2017-12":"16688","2017-11":"15963","2017-10":"15746","2017-09":"15411","2017-08":"15314","2017-07":"15418","2017-06":"15632","2018-11":"17186","2018-10":"17247","2018-09":"17012","2018-08":"17000","2018-07":"16916","2018-06":"16613","2018-05":"16305","2018-04":"16489","2018-03":"16753","2018-02":"16642","2018-01":"16895"}
847524	景虹花园二期	［武昌-南湖花园］平安路	{"2017-12":"19329","2017-11":"19211","2017-10":"18677","2017-09":"18165","2017-08":"18011","2017-07":"17652","2017-06":"16537","2017-05":"15850","2017-04":"15842","2017-03":"15415","2018-11":"19660","2018-10":"19557","2018-09":"19341","2018-08":"19270","2018-07":"19303","2018-06":"19750","2018-05":"19897","2018-04":"19289","2018-03":"19447","2018-02":"19013","2018-01":"19094"}
847502	长虹桥小区	［武昌-南湖花园］南湖路	{"2017-12":"20963","2017-11":"20846","2017-10":"19987","2017-09":"17809","2017-08":"17015","2017-07":"16152","2017-06":"14393","2017-05":"14344","2017-04":"14590","2018-11":"25151","2018-10":"25177","2018-09":"25578","2018-08":"25501","2018-07":"25329","2018-06":"22324","2018-05":"23521","2018-04":"23967","2018-03":"22983","2018-02":"20494","2018-01":"20924"}
847350	江宏花园B区	［武昌-南湖花园］恒安路378号	{"2017-12":"16592","2017-11":"14691","2017-10":"15090","2017-09":"15294","2017-08":"15346","2017-07":"15351","2017-06":"14654","2017-05":"13495","2017-04":"13125","2018-11":"17063","2018-10":"16804","2018-09":"16521","2018-08":"16537","2018-07":"16641","2018-06":"16586","2018-05":"16740","2018-04":"16788","2018-03":"16797","2018-02":"16697","2018-01":"16381"}
847349	江宏花园A区	［武昌-南湖花园］恒安路333号	{"2017-12":"17616","2017-11":"18901","2017-10":"19917","2017-09":"17255","2017-08":"14638","2017-07":"14871","2017-06":"14329","2017-05":"14078","2017-04":"13387","2017-03":"13500","2018-11":"16726","2018-10":"16983","2018-09":"16654","2018-08":"17032","2018-07":"16923","2018-06":"16953","2018-05":"17289","2018-04":"17869","2018-03":"18454","2018-02":"16917","2018-01":"18437"}
847230	阳光花园(南湖路)	［武昌-南湖花园］雅安街1号	{"2017-12":"18384","2017-11":"18837","2017-10":"18539","2017-09":"18427","2017-08":"19668","2017-07":"18922","2017-06":"18306","2017-05":"17926","2017-04":"17853","2017-03":"17280","2018-11":"23295","2018-10":"23295","2018-09":"24944","2018-08":"25618","2018-07":"24927","2018-06":"25914","2018-05":"27309","2018-04":"23755","2018-03":"18397","2018-02":"18699","2018-01":"18680"}
846468	世纪名苑B区	［武昌-南湖花园］雄楚大道98号	{"2017-12":"13650","2017-11":"12930","2017-10":"12180","2017-09":"11967","2017-08":"12001","2017-07":"13039","2018-11":"18158","2018-10":"18057","2018-09":"20957","2018-08":"21575","2018-07":"21671","2018-06":"16692","2018-05":"18092","2018-04":"16231","2018-03":"13891","2018-02":"13333","2018-01":"13486"}
846349	三角地小区	［武昌-南湖花园］雄楚大街附42号	{"2017-12":"16159","2017-11":"16211","2017-10":"16133","2017-09":"16013","2017-08":"16051","2017-07":"15975","2017-06":"15246","2017-05":"14885","2017-04":"13372","2018-11":"16857","2018-10":"16857","2018-09":"16684","2018-08":"17917","2018-07":"18000","2018-06":"18000","2018-05":"18350","2018-04":"17772","2018-03":"16000","2018-02":"15909","2018-01":"15963"}
787189	春天里	［武昌-南湖花园］建安街10号	{"2016-12":"17306","2016-11":"17054","2016-10":"15993","2016-09":"13518","2016-08":"14033","2016-07":"13979","2016-06":"13373","2016-05":"11227","2016-04":"10687","2016-03":"10245","2016-02":"10245","2017-12":"24722","2017-11":"24725","2017-10":"24201","2017-09":"21902","2017-08":"20431","2017-07":"20316","2017-06":"20312","2017-05":"20094","2017-04":"19132","2017-03":"18581","2017-02":"17120","2…
1004133	南湖新村(5-8栋)	［武昌-南湖花园］南湖路	{"2017-12":"18305","2017-11":"16670","2018-11":"15972","2018-10":"16871","2018-09":"18898","2018-08":"22599","2018-07":"20850","2018-06":"21423","2018-05":"23888","2018-04":"24076","2018-03":"20926","2018-02":"20927","2018-01":"19895"}
314124	南湖教委宿舍	［武昌-南湖花园］瑞安街	{"2016-12":"11836","2016-11":"11836","2016-10":"10125","2016-09":"9062","2016-08":"8434","2016-07":"9764","2016-06":"8982","2016-05":"8330","2016-04":"7518","2016-03":"7258","2016-02":"7258","2016-01":"7258","2017-12":"18905","2017-11":"19201","2017-10":"17457","2017-09":"15708","2017-08":"14530","2017-07":"14448","2017-06":"14445","2017-05":"12815","2017-03":"11836","2017-02":"11836","2017-01":"…
235209	云架桥小区	［武昌-司门口］云架桥49号-55号	{"2016-12":"16000","2016-11":"14466","2016-10":"14044","2016-09":"12921","2016-08":"13891","2016-07":"13263","2016-06":"12318","2016-05":"11921","2016-04":"11724","2016-03":"12020","2016-02":"9916","2016-01":"9916","2017-12":"20147","2017-11":"22303","2017-10":"21681","2017-09":"22271","2017-08":"22140","2017-07":"21065","2017-06":"19878","2017-05":"19843","2017-04":"19653","2017-03":"18205","201…
213425	胭脂山庄	［武昌-司门口］履坦巷18号	{"2016-12":"16125","2016-11":"13815","2016-10":"12935","2016-09":"12878","2016-08":"12898","2016-07":"12150","2016-06":"12190","2016-05":"10894","2016-04":"10739","2016-03":"10085","2016-02":"9996","2016-01":"9996","2017-12":"17609","2017-11":"18128","2017-10":"18316","2017-09":"18773","2017-08":"18522","2017-07":"18157","2017-06":"17740","2017-05":"16678","2017-04":"16227","2017-03":"16224","201…
503381	武昌区粮道街中医社区	［武昌-司门口］昙华林路	{"2016-12":"14782","2016-11":"14940","2016-10":"13601","2016-09":"12564","2016-08":"12564","2016-07":"12570","2016-06":"12567","2016-05":"12184","2016-04":"11494","2016-03":"11494","2016-02":"9777","2016-01":"9777","2017-12":"19377","2017-11":"19768","2017-10":"20869","2017-09":"20481","2017-08":"20149","2017-07":"20397","2017-06":"17233","2017-05":"17733","2017-04":"15424","2017-03":"14984","201…
492801	英坊小区	［武昌-司门口］候补街	{"2016-12":"16105","2016-11":"14856","2016-10":"14064","2016-09":"14272","2016-08":"13285","2016-07":"12739","2016-06":"12428","2016-05":"12083","2016-04":"12136","2016-03":"12460","2016-02":"10264","2016-01":"9782","2017-12":"20635","2017-11":"20232","2017-10":"20500","2017-09":"20191","2017-08":"19824","2017-07":"19340","2017-06":"18261","2017-05":"17972","2017-04":"17001","2017-03":"15484","20…
316749	武昌区粮道街小东门社区	［武昌-司门口］忠孝门47号	{"2016-12":"18000","2016-11":"15760","2016-10":"14779","2016-09":"14743","2016-08":"13380","2016-07":"11518","2016-06":"11373","2016-05":"12500","2016-04":"12500","2016-03":"11923","2016-02":"12456","2016-01":"10603","2017-12":"18360","2017-11":"20689","2017-10":"20000","2017-09":"19975","2017-08":"19498","2017-07":"19209","2017-06":"17798","2017-05":"17527","2017-04":"17412","2017-03":"18197","2…
314412	后补街小区	［武昌-司门口］后补街2-8号	{"2016-12":"16722","2016-11":"15684","2016-10":"13383","2016-09":"12612","2016-08":"12612","2016-07":"12404","2016-06":"12407","2016-05":"11131","2016-04":"10431","2016-03":"9262","2016-02":"9257","2016-01":"9375","2017-12":"20325","2017-11":"19675","2017-10":"18981","2017-09":"19340","2017-08":"19646","2017-07":"19386","2017-06":"18205","2017-05":"18237","2017-04":"18304","2017-03":"16412","2017…
314142	马蹄营小区	［武昌-司门口］粮道街	{"2016-12":"15589","2016-11":"11577","2016-10":"14743","2016-09":"14831","2016-08":"14651","2016-07":"14096","2016-06":"13517","2016-05":"12782","2016-04":"12845","2016-03":"11241","2016-02":"11000","2016-01":"9817","2017-12":"21897","2017-11":"20076","2017-10":"20300","2017-09":"20648","2017-08":"20932","2017-07":"19856","2017-06":"17009","2017-05":"15589","2017-04":"15589","2017-03":"15589","20…
302696	民主路荆南街小区	［武昌-司门口］荆南街13号	{"2016-12":"15684","2016-11":"14278","2016-10":"14236","2016-09":"14000","2016-08":"13910","2016-07":"13253","2016-06":"11686","2016-05":"11686","2016-04":"11655","2016-03":"11182","2016-02":"11009","2016-01":"11023","2017-12":"19215","2017-11":"20135","2017-10":"20386","2017-09":"20676","2017-08":"20394","2017-07":"19221","2017-06":"17112","2017-05":"17064","2017-04":"17740","2017-03":"18959","2…
302688	湖北经济学院小区	［武昌-司门口］朱家巷21号	{"2016-12":"15776","2016-11":"13652","2016-10":"13997","2016-09":"12547","2016-08":"12262","2016-07":"11844","2016-06":"9762","2016-05":"9438","2016-04":"9304","2016-03":"8974","2016-02":"8636","2016-01":"8636","2017-12":"18643","2017-11":"19108","2017-10":"20195","2017-09":"20168","2017-08":"20180","2017-07":"19669","2017-06":"17496","2017-05":"16745","2017-04":"15729","2017-03":"15049","2017-02…
302416	都府堤社区	［武昌-司门口］中华路	{"2016-12":"17000","2016-11":"15108","2016-10":"14444","2016-09":"13524","2016-08":"12970","2016-07":"12654","2016-06":"12603","2016-05":"13057","2016-04":"12264","2016-03":"11190","2016-02":"10211","2016-01":"10064","2017-12":"21949","2017-11":"21895","2017-10":"21019","2017-09":"20402","2017-08":"20635","2017-07":"21503","2017-06":"19390","2017-05":"20104","2017-04":"18277","2017-03":"16693","2…
302409	粮道街工商所公房	［武昌-司门口］粮道街	{"2016-12":"13939","2016-11":"12326","2016-10":"11733","2016-09":"11733","2016-08":"11733","2016-07":"10752","2016-06":"9380","2016-05":"9090","2017-12":"15420","2017-11":"19714","2017-10":"18845","2017-09":"19611","2017-08":"18440","2017-07":"17693","2017-06":"17391","2017-05":"17380","2017-04":"16884","2017-03":"13652","2017-02":"13919","2017-01":"13939","2018-11":"15686","2018-10":"15673","201…
302405	湖北经济学院教工公寓	［武昌-司门口］粮道街118号	{"2016-12":"13031","2016-11":"12222","2016-10":"14584","2016-09":"13524","2016-08":"13725","2016-07":"11890","2016-06":"11829","2016-05":"11829","2016-04":"11889","2016-03":"12030","2017-12":"18318","2017-11":"18335","2017-10":"18497","2017-09":"14885","2017-08":"14189","2017-07":"13925","2017-06":"13917","2017-05":"13894","2017-04":"13829","2017-03":"13118","2017-02":"12994","2017-01":"12994","2…
301705	武昌海马巷小区	［武昌-司门口］海马巷	{"2016-12":"15105","2016-11":"14251","2016-10":"16011","2016-09":"14102","2016-08":"13041","2016-07":"12564","2016-06":"12926","2016-05":"11057","2016-04":"10719","2016-03":"10696","2016-02":"10430","2016-01":"10304","2017-12":"19186","2017-11":"20599","2017-10":"20599","2017-09":"20684","2017-08":"20463","2017-07":"20954","2017-06":"21301","2017-05":"21135","2017-04":"21131","2017-03":"16190","2…
299890	粮食局宿舍	［武昌-司门口］中华路34号	{"2016-12":"17459","2016-11":"17033","2016-10":"13685","2016-09":"12937","2016-08":"12662","2016-07":"12371","2016-06":"12250","2016-05":"9820","2016-04":"9621","2016-03":"9268","2016-02":"8400","2016-01":"8400","2017-12":"24444","2017-11":"24444","2017-10":"20297","2017-09":"19500","2017-08":"19500","2017-07":"19239","2017-06":"18753","2017-05":"18909","2017-04":"17430","2017-03":"17430","2017-0…
286266	司门口鸿翔巷小区	［武昌-司门口］鸿翔巷	{"2016-12":"12936","2016-11":"12936","2016-10":"12936","2016-09":"11996","2016-08":"11996","2016-07":"11996","2016-06":"12337","2016-05":"12038","2016-04":"10773","2016-03":"10391","2016-02":"10000","2016-01":"10000","2017-12":"18892","2017-11":"19056","2017-10":"18884","2017-09":"19001","2017-08":"19148","2017-07":"23190","2017-06":"23177","2017-05":"22634","2017-04":"22627","2017-03":"13273","2…
286137	公汽宿舍	［武昌-司门口］临江大道	{"2016-12":"12613","2016-11":"12613","2016-10":"12613","2016-09":"11740","2016-08":"12257","2016-07":"11597","2016-06":"10869","2016-05":"10869","2016-04":"10869","2016-03":"8836","2016-02":"8836","2016-01":"8836","2017-12":"15961","2017-11":"16882","2017-10":"16783","2017-09":"16702","2017-08":"16744","2017-07":"16953","2017-06":"14344","2017-03":"12613","2017-02":"12613","2017-01":"12613","2018…
266164	煜龙山庄	［武昌-司门口］粮道街238号	{"2016-12":"15692","2016-11":"12516","2016-10":"13581","2016-09":"12251","2016-08":"12005","2016-07":"11837","2016-06":"11944","2016-05":"11282","2016-04":"11650","2016-03":"11994","2016-02":"12017","2016-01":"11863","2017-12":"20317","2017-11":"22181","2017-10":"22121","2017-09":"21522","2017-08":"21534","2017-07":"21133","2017-06":"18163","2017-05":"16774","2017-04":"15789","2017-03":"15789","2…
260063	中山桥社区(民主路)	［武昌-司门口］中山路380号	{"2016-12":"17880","2016-11":"17025","2016-10":"17049","2016-09":"15391","2016-08":"14383","2016-07":"13204","2016-06":"12857","2016-05":"12567","2016-04":"12008","2016-03":"11679","2016-02":"11108","2016-01":"10842","2017-12":"21880","2017-11":"20875","2017-10":"20237","2017-09":"19318","2017-08":"18400","2017-07":"18714","2017-06":"20000","2017-05":"18694","2017-04":"16406","2017-03":"17449","2…
247069	鼓架坡小区	［武昌-司门口］棋盘街	{"2016-12":"15973","2016-11":"15579","2016-10":"15206","2016-09":"14047","2016-08":"13996","2016-07":"13792","2016-06":"12650","2016-05":"11966","2016-04":"11451","2016-03":"11450","2016-02":"10871","2016-01":"10294","2017-12":"17857","2017-11":"20313","2017-10":"21609","2017-09":"22065","2017-08":"21276","2017-07":"21270","2017-06":"20525","2017-05":"18733","2017-04":"19105","2017-03":"18908","2…
246695	武汉中学宿舍	［武昌-司门口］忠孝门23号	{"2016-12":"16658","2016-11":"15126","2016-10":"13531","2016-09":"13087","2016-08":"13159","2016-07":"12477","2016-06":"11887","2016-05":"11538","2016-04":"10450","2016-03":"10066","2016-02":"9523","2016-01":"9523","2017-12":"20644","2017-11":"21156","2017-10":"21158","2017-09":"21229","2017-08":"20874","2017-07":"20990","2017-06":"18170","2017-05":"17632","2017-04":"17560","2017-03":"17186","201…
245625	戈甲营社区	［武昌-司门口］粮道街	{"2016-12":"15342","2016-11":"12981","2016-10":"12635","2016-09":"12500","2016-08":"12394","2016-07":"10975","2016-06":"10975","2016-05":"10975","2016-04":"10975","2016-03":"10975","2016-02":"10975","2016-01":"10975","2017-12":"17647","2017-11":"17773","2017-10":"17946","2017-09":"17886","2017-08":"17914","2017-07":"17370","2017-06":"16025","2017-05":"16025","2017-04":"13645","2017-03":"12939","2…
243615	崇福山	［武昌-司门口］高家巷18号	{"2016-12":"10872","2016-11":"10872","2016-10":"10872","2016-09":"10000","2016-08":"10000","2016-07":"10000","2016-06":"10000","2016-05":"10000","2017-12":"18537","2017-11":"18576","2017-10":"18278","2017-09":"17370","2017-08":"17200","2017-07":"16767","2017-06":"16747","2017-03":"10872","2017-02":"10872","2017-01":"10872","2018-11":"19386","2018-10":"19425","2018-09":"19535","2018-08":"19369","2…
238116	白土塘小区	［武昌-司门口］粮道街	{"2016-12":"14510","2016-11":"13050","2016-10":"12871","2016-09":"12486","2016-08":"13133","2016-07":"12183","2016-06":"12007","2016-05":"12248","2016-04":"11598","2016-03":"11333","2016-02":"11251","2016-01":"10831","2017-12":"19538","2017-11":"20234","2017-10":"20876","2017-09":"20014","2017-08":"19296","2017-07":"18854","2017-06":"18434","2017-05":"18010","2017-04":"17393","2017-03":"16989","2…
237209	书香苑(马家巷)	［武昌-司门口］涵三宫33号	{"2016-12":"19455","2016-11":"14618","2016-10":"18450","2016-09":"15728","2016-08":"15000","2016-07":"14921","2016-06":"14912","2016-05":"15189","2016-04":"13514","2016-03":"13150","2016-02":"13633","2016-01":"13640","2017-12":"32026","2017-11":"32191","2017-10":"28312","2017-09":"26259","2017-08":"25703","2017-07":"24780","2017-06":"24458","2017-05":"23224","2017-04":"23217","2017-03":"21831","2…
236758	粮道街花园山社区	［武昌-司门口］胭脂路	{"2016-12":"14923","2016-11":"13997","2016-10":"13354","2016-09":"12003","2016-08":"11730","2016-07":"11543","2016-06":"10388","2016-05":"10043","2016-04":"10104","2016-03":"7395","2016-02":"7117","2016-01":"7014","2017-12":"20637","2017-11":"19635","2017-10":"18095","2017-09":"17864","2017-08":"18057","2017-07":"17021","2017-06":"16850","2017-05":"17039","2017-04":"16611","2017-03":"15769","2017…
236723	双柏小区	［武昌-司门口］双柏前街	{"2016-12":"15146","2016-11":"14943","2016-10":"14197","2016-09":"12868","2016-08":"12309","2016-07":"12364","2016-06":"12746","2016-05":"11006","2016-04":"11531","2016-03":"10679","2016-02":"10000","2016-01":"10269","2017-12":"19523","2017-11":"19971","2017-10":"21384","2017-09":"21494","2017-08":"21452","2017-07":"20693","2017-06":"18473","2017-05":"18272","2017-04":"18275","2017-03":"15851","2…
236718	农垦局宿舍	［武昌-司门口］都府堤129附3号	{"2016-12":"16125","2016-11":"14936","2016-10":"13953","2016-09":"14654","2016-08":"14389","2016-07":"11635","2016-06":"10909","2016-05":"11224","2016-04":"10997","2016-03":"12047","2016-02":"11866","2016-01":"11556","2017-12":"21236","2017-11":"21674","2017-10":"23200","2017-09":"21799","2017-08":"21598","2017-07":"21353","2017-06":"21358","2017-05":"20203","2017-04":"16000","2017-03":"15000","2…
236666	自由路小区	［武昌-司门口］自由路	{"2016-12":"15212","2016-11":"12940","2016-10":"12940","2016-09":"12000","2016-08":"12000","2016-07":"12000","2016-06":"12000","2016-05":"12594","2016-04":"13057","2016-03":"10040","2016-02":"10425","2016-01":"10425","2017-12":"20240","2017-11":"20637","2017-10":"20898","2017-09":"20888","2017-08":"20889","2017-07":"20877","2017-06":"20290","2017-05":"18808","2017-04":"15227","2017-03":"17171","2…
236327	涵三宫小区	［武昌-司门口］粮道街	{"2016-12":"16435","2016-11":"14231","2016-10":"14768","2016-09":"13101","2016-08":"12178","2016-07":"11744","2016-06":"11562","2016-05":"10452","2016-04":"9948","2016-03":"10029","2016-02":"9560","2016-01":"9333","2017-12":"20451","2017-11":"19986","2017-10":"20185","2017-09":"21075","2017-08":"20491","2017-07":"19869","2017-06":"19193","2017-05":"17910","2017-04":"16046","2017-03":"14968","2017…
236043	粮道街胭脂路社区	［武昌-司门口］粮道街235号	{"2016-12":"14736","2016-11":"14736","2016-10":"12355","2016-09":"14390","2016-08":"11998","2016-07":"11873","2016-06":"11885","2016-05":"11305","2016-04":"11838","2016-03":"11418","2016-02":"10889","2016-01":"10321","2017-12":"19796","2017-11":"20318","2017-10":"19682","2017-09":"19780","2017-08":"19200","2017-07":"19061","2017-06":"17891","2017-05":"17358","2017-04":"17430","2017-03":"13629","2…
319655	高知公寓	［武昌-水果湖］八一路	{"2016-12":"24080","2016-11":"23699","2016-10":"18255","2016-09":"16991","2016-08":"15015","2016-07":"16099","2016-06":"15733","2016-05":"15818","2016-04":"15185","2016-03":"14747","2016-02":"14341","2016-01":"14523","2017-12":"35098","2017-11":"29619","2017-10":"28480","2017-09":"27081","2017-08":"25844","2017-07":"26415","2017-06":"26354","2017-05":"25760","2017-04":"25953","2017-03":"25054","2…
302863	下徐家湾小区	［武昌-水果湖］付家坡一路23号	{"2016-12":"21566","2016-11":"24020","2016-10":"20677","2016-09":"18699","2016-08":"17946","2016-07":"17243","2016-06":"16540","2016-05":"14193","2016-04":"13627","2016-03":"13471","2016-02":"13309","2016-01":"13013","2017-12":"33573","2017-11":"33951","2017-10":"25025","2017-09":"22143","2017-08":"21681","2017-07":"21810","2017-06":"21814","2017-05":"21566","2017-04":"21566","2017-03":"21566","2…
302064	省审计厅刘家湾宿舍	［武昌-水果湖］洪山侧路45-49号	{"2016-12":"27647","2016-11":"28367","2016-10":"26109","2016-09":"20964","2016-08":"20356","2016-07":"20415","2016-06":"20420","2016-05":"18589","2016-04":"15923","2016-03":"16274","2016-02":"17008","2016-01":"17845","2017-12":"35027","2017-11":"33466","2017-10":"34106","2017-09":"31726","2017-08":"31713","2017-07":"31547","2017-06":"30599","2017-05":"30539","2017-04":"29519","2017-03":"27687","2…
301447	放鹰台社区	［武昌-水果湖］惠明路14-3号	{"2016-12":"26728","2016-11":"23539","2016-10":"25795","2016-09":"24009","2016-08":"21639","2016-07":"21327","2016-06":"21455","2016-05":"18917","2016-04":"16346","2016-03":"18356","2016-02":"17850","2016-01":"17710","2017-12":"35813","2017-11":"31018","2017-10":"29534","2017-09":"29713","2017-08":"29997","2017-07":"29473","2017-06":"29471","2017-05":"28945","2017-04":"28452","2017-03":"27776","2…
301366	水果湖邮局宿舍	［武昌-水果湖］水果湖路	{"2016-12":"27286","2016-11":"24637","2016-10":"24858","2016-09":"22549","2016-08":"22456","2016-07":"22132","2016-06":"20880","2016-05":"19649","2016-04":"18863","2016-03":"15680","2016-02":"15675","2016-01":"15958","2017-12":"32297","2017-11":"30644","2017-10":"30699","2017-09":"31761","2017-08":"31494","2017-07":"30093","2017-06":"28671","2017-05":"28857","2017-04":"28636","2017-03":"28844","2…
301327	银河楼	［武昌-水果湖］水果湖横路9号	{"2016-12":"18159","2016-11":"18159","2016-10":"18159","2016-09":"16902","2016-08":"16718","2016-07":"16240","2016-06":"16603","2016-05":"17500","2016-04":"17500","2016-03":"17500","2017-12":"29540","2017-11":"29558","2017-10":"28322","2017-09":"26634","2017-08":"25961","2017-07":"25850","2017-06":"25471","2017-05":"25030","2017-04":"25000","2017-03":"23804","2017-02":"18159","2017-01":"18159","2…
297360	石化大院	［武昌-水果湖］中南路8号	{"2016-12":"26729","2016-11":"26210","2016-10":"17483","2016-09":"15810","2016-08":"15810","2016-07":"15810","2016-06":"15810","2017-12":"30742","2017-11":"28715","2017-10":"29000","2017-09":"28664","2017-08":"28066","2017-07":"27795","2017-06":"22900","2017-05":"23712","2017-04":"23711","2017-03":"27612","2017-02":"27192","2017-01":"27053","2018-11":"36354","2018-10":"35963","2018-09":"35648","2…
286307	水果湖社区	［武昌-水果湖］洪山路70号	{"2016-12":"25823","2016-11":"23656","2016-10":"23862","2016-09":"22965","2016-08":"22518","2016-07":"21218","2016-06":"21504","2016-05":"20236","2016-04":"20235","2016-03":"18601","2016-02":"17576","2016-01":"17799","2017-12":"31982","2017-11":"30622","2017-10":"30449","2017-09":"31228","2017-08":"31815","2017-07":"30835","2017-06":"29229","2017-05":"27733","2017-04":"28462","2017-03":"28443","2…
265677	水果湖水产局宿舍	［武昌-水果湖］东湖路80号	{"2016-12":"21161","2016-11":"20785","2016-10":"22284","2016-09":"21825","2016-08":"21841","2016-07":"21811","2016-06":"19242","2016-05":"19561","2016-04":"19174","2016-03":"17609","2016-02":"16157","2016-01":"16182","2017-12":"32390","2017-11":"32449","2017-10":"32085","2017-09":"29860","2017-08":"28453","2017-07":"28433","2017-06":"28187","2017-05":"27765","2017-04":"26571","2017-03":"26718","2…
261261	桃山村(洪山路)	［武昌-水果湖］洪山路62号	{"2016-12":"31306","2016-11":"30750","2016-10":"24391","2016-09":"22702","2016-08":"26634","2016-07":"25243","2016-06":"24394","2016-05":"16842","2016-04":"16168","2016-03":"15701","2016-02":"15268","2016-01":"15461","2017-12":"34042","2017-11":"33908","2017-10":"33993","2017-09":"33220","2017-08":"32395","2017-07":"32252","2017-06":"32232","2017-05":"31326","2017-04":"30936","2017-03":"30906","2…
259325	北环路小区	［武昌-水果湖］水果湖路3号	{"2016-12":"29154","2016-11":"28396","2016-10":"25862","2016-09":"24748","2016-08":"24467","2016-07":"23147","2016-06":"22907","2016-05":"22528","2016-04":"22252","2016-03":"18863","2016-02":"19512","2016-01":"19512","2017-12":"33324","2017-11":"33109","2017-10":"33147","2017-09":"33580","2017-08":"34042","2017-07":"33236","2017-06":"30829","2017-05":"28933","2017-04":"28475","2017-03":"26972","2…
242107	水果湖统计局宿舍	［武昌-水果湖］东一路	{"2016-12":"25255","2016-11":"25370","2016-10":"26388","2016-09":"25506","2016-08":"25566","2016-07":"24137","2016-06":"22494","2016-05":"21589","2016-04":"21160","2016-03":"18243","2016-02":"17740","2016-01":"17965","2017-12":"32486","2017-11":"33023","2017-10":"31182","2017-09":"30000","2017-08":"30000","2017-07":"29953","2017-06":"29417","2017-05":"29019","2017-04":"27782","2017-03":"26923","2…
236965	同心大厦	［武昌-水果湖］东湖路56号	{"2016-12":"24507","2016-11":"21001","2016-10":"19693","2016-09":"17890","2016-08":"17653","2016-07":"18037","2016-06":"17964","2016-05":"17179","2016-04":"16198","2016-03":"15366","2016-02":"15214","2016-01":"15407","2017-12":"33549","2017-11":"32350","2017-10":"30457","2017-09":"28607","2017-08":"28595","2017-07":"28445","2017-06":"27081","2017-05":"26580","2017-04":"26577","2017-03":"25897","2…
236512	中科院武汉分院西区	［武昌-水果湖］八一路115-2号	{"2016-12":"20260","2016-11":"21879","2016-10":"20674","2016-09":"15960","2016-08":"15846","2016-07":"15833","2016-06":"15890","2016-05":"15284","2016-04":"14470","2016-03":"13137","2016-02":"11957","2016-01":"11747","2017-12":"31307","2017-11":"28985","2017-10":"25890","2017-09":"24448","2017-08":"24438","2017-07":"24310","2017-06":"20056","2017-05":"19091","2017-04":"18273","2017-03":"18938","2…
233883	建设厅社区	［武昌-水果湖］中南路18号	{"2016-12":"24797","2016-11":"24316","2016-10":"19043","2016-09":"17221","2016-08":"16528","2016-07":"16200","2016-06":"15539","2016-05":"15133","2016-04":"14529","2016-03":"14362","2016-02":"14190","2016-01":"13875","2017-12":"33463","2017-11":"32146","2017-10":"33660","2017-09":"31477","2017-08":"30821","2017-07":"31005","2017-06":"30551","2017-05":"22083","2017-04":"22082","2017-03":"20885","2…
232774	新南方小区	［武昌-水果湖］中南三路47-51号	{"2016-12":"16326","2016-11":"15694","2016-10":"14535","2016-09":"11553","2016-08":"13353","2016-07":"12989","2016-06":"10268","2016-05":"10000","2016-04":"10337","2016-03":"10279","2016-02":"9839","2016-01":"9974","2017-12":"20329","2017-11":"19615","2017-10":"20713","2017-09":"20325","2017-08":"19901","2017-07":"18405","2017-06":"18266","2017-05":"18141","2017-04":"18399","2017-03":"17627","201…
232550	双湖桥住宅小区	［武昌-水果湖］白鹭街38-2号	{"2016-12":"28349","2016-11":"27846","2016-10":"24458","2016-09":"21742","2016-08":"21251","2016-07":"20000","2016-06":"19867","2016-05":"19072","2016-04":"19072","2016-03":"13247","2016-02":"12882","2016-01":"13045","2017-12":"32129","2017-11":"30908","2017-10":"30967","2017-09":"31121","2017-08":"31087","2017-07":"30259","2017-06":"30256","2017-05":"28937","2017-04":"24347","2017-03":"28775","2…
232482	湖北省建设银行宿舍	［武昌-水果湖］洪山一巷1号	{"2016-12":"23390","2016-11":"22936","2016-10":"15713","2016-09":"14210","2016-08":"13638","2016-07":"12638","2016-06":"12122","2016-05":"11805","2016-04":"11422","2016-03":"11291","2016-02":"11156","2016-01":"10908","2017-12":"29210","2017-11":"29067","2017-10":"31795","2017-09":"24589","2017-08":"24076","2017-07":"24220","2017-06":"24225","2017-05":"23950","2017-04":"23949","2017-03":"24164","2…
232100	地震局宿舍	［武昌-水果湖］洪山侧路42号	{"2016-12":"22403","2016-11":"21162","2016-10":"23320","2016-09":"21705","2016-08":"19337","2016-07":"18553","2016-06":"18132","2016-05":"18535","2016-04":"18750","2016-03":"18693","2016-02":"18014","2016-01":"18014","2017-12":"30210","2017-11":"28979","2017-10":"31291","2017-09":"26104","2017-08":"26093","2017-07":"21790","2017-06":"22301","2017-05":"23676","2017-04":"21934","2017-03":"21960","2…
231918	武铁洪山住宅小区	［武昌-水果湖］八一路26号	{"2016-12":"16779","2016-11":"16553","2016-10":"15005","2016-09":"14230","2016-08":"13664","2016-07":"13269","2016-06":"12972","2016-05":"13027","2016-04":"12742","2016-03":"11975","2016-02":"11623","2016-01":"11859","2017-12":"23193","2017-11":"22883","2017-10":"21521","2017-09":"21011","2017-08":"21033","2017-07":"21146","2017-06":"21333","2017-05":"20043","2017-04":"19416","2017-03":"18879","2…
224177	南苑村	［武昌-水果湖］东三路	{"2016-12":"25783","2016-11":"26825","2016-10":"22837","2016-09":"22969","2016-08":"24117","2016-07":"20656","2016-06":"20910","2016-05":"21080","2016-04":"20216","2016-03":"19652","2016-02":"19692","2016-01":"18136","2017-12":"32424","2017-11":"32058","2017-10":"32067","2017-09":"32067","2017-08":"32037","2017-07":"30865","2017-06":"31032","2017-05":"30976","2017-04":"30377","2017-03":"27354","2…
222853	津津花园	［武昌-水果湖］中北路66号	{"2016-12":"21897","2016-11":"21460","2016-10":"20516","2016-09":"19167","2016-08":"17431","2016-07":"17847","2016-06":"15346","2016-05":"14984","2016-04":"14312","2016-03":"12022","2016-02":"10936","2016-01":"11075","2017-12":"27883","2017-11":"28274","2017-10":"27627","2017-09":"25449","2017-08":"25438","2017-07":"22903","2017-06":"21880","2017-05":"20042","2017-04":"20527","2017-03":"20642","2…
221256	张家湾小区	［武昌-水果湖］东三路20号	{"2016-12":"24873","2016-11":"27878","2016-10":"26467","2016-09":"24997","2016-08":"23415","2016-07":"22493","2016-06":"20758","2016-05":"19651","2016-04":"19771","2016-03":"19429","2016-02":"18000","2016-01":"17658","2017-12":"34420","2017-11":"34064","2017-10":"33597","2017-09":"33137","2017-08":"32594","2017-07":"31138","2017-06":"31720","2017-05":"30947","2017-04":"28018","2017-03":"24390","2…
231784	中南建筑设计院路东生活区	［武昌-水果湖］中南路21号	{"2016-12":"24388","2016-11":"24657","2016-10":"23326","2016-09":"21094","2016-08":"20245","2016-07":"19211","2016-06":"17038","2016-05":"16593","2016-04":"15931","2016-03":"15748","2016-02":"15559","2016-01":"15213","2017-12":"38326","2017-11":"38818","2017-10":"34392","2017-09":"27976","2017-08":"27964","2017-07":"27817","2017-06":"27815","2017-05":"27300","2017-04":"27297","2017-03":"26464","2…
540718	博雅中南	［武昌-水果湖］中南三路52号	{"2016-12":"18182","2016-11":"18050","2016-10":"17380","2016-09":"17391","2016-08":"17332","2016-07":"16858","2016-06":"16482","2016-05":"14217","2016-04":"13756","2016-03":"13435","2016-02":"12980","2016-01":"12788","2017-12":"20338","2017-11":"20338","2017-10":"23478","2017-09":"24083","2017-08":"24083","2017-07":"23662","2017-06":"22222","2017-05":"20549","2017-04":"18981","2017-03":"18315","2…
540633	中南大公馆	［武昌-水果湖］洪山二巷	{"2016-12":"17095","2016-11":"16557","2016-10":"19716","2016-09":"18127","2016-08":"17525","2016-07":"17153","2016-06":"16770","2016-05":"15418","2016-04":"16013","2016-03":"15777","2016-02":"15742","2016-01":"15180","2017-12":"18616","2017-11":"19196","2017-10":"20718","2017-09":"25707","2017-08":"23663","2017-07":"23498","2017-06":"23493","2017-05":"21461","2017-04":"21585","2017-03":"21738","2…
414333	审计厅宿舍	［武昌-水果湖］洪山侧路59号	{"2016-12":"24454","2016-11":"24020","2016-10":"24328","2016-09":"25094","2016-08":"23962","2016-07":"23188","2016-06":"22077","2016-05":"20302","2016-04":"18796","2016-03":"18796","2016-02":"18295","2016-01":"18288","2017-12":"31637","2017-11":"31861","2017-10":"31879","2017-09":"32622","2017-08":"32870","2017-07":"32454","2017-06":"29868","2017-05":"29975","2017-04":"29949","2017-03":"27161","2…
413440	百合营小区	［武昌-水果湖］中南三路36号	{"2016-12":"13643","2016-11":"13643","2016-10":"13643","2016-09":"12338","2016-08":"12338","2016-07":"12338","2016-06":"12142","2016-05":"12152","2016-04":"11667","2016-03":"11533","2016-02":"11395","2016-01":"11395","2017-12":"22067","2017-11":"24285","2017-10":"23133","2017-09":"18333","2017-08":"18333","2017-07":"17888","2017-06":"16363","2017-05":"16363","2017-04":"16363","2017-03":"16363","2…
376364	湖北省科学技术厅住宅小区	［武昌-水果湖］南苑村55号	{"2016-12":"25842","2016-11":"25383","2016-10":"25333","2016-09":"25897","2016-08":"26000","2016-07":"21644","2016-06":"21596","2016-05":"20864","2016-04":"20225","2016-03":"21215","2016-02":"20631","2016-01":"20892","2017-12":"31009","2017-11":"29888","2017-10":"29440","2017-09":"29674","2017-08":"28846","2017-07":"28324","2017-06":"26952","2017-05":"26766","2017-04":"30971","2017-03":"26386","2…
343651	红军村	［武昌-水果湖］东湖路93-95号	{"2016-12":"27062","2016-11":"27999","2016-10":"24753","2016-09":"22651","2016-08":"22140","2016-07":"17979","2016-06":"16796","2016-05":"15937","2016-04":"15681","2016-03":"15781","2016-02":"15965","2016-01":"16489","2017-12":"35194","2017-11":"36188","2017-10":"32848","2017-09":"31171","2017-08":"31065","2017-07":"30038","2017-06":"29324","2017-05":"28582","2017-04":"28582","2017-03":"28405","2…
213569	天永公寓	［武昌-水果湖］东湖路80-8号	{"2016-12":"25531","2016-11":"25500","2016-10":"21812","2016-09":"20689","2016-08":"18063","2016-07":"18054","2016-06":"17585","2016-05":"17564","2016-04":"17610","2016-03":"16373","2016-02":"14119","2016-01":"14807","2017-12":"29504","2017-11":"29645","2017-10":"29573","2017-09":"29239","2017-08":"28056","2017-07":"25709","2017-06":"25642","2017-05":"25775","2017-04":"25125","2017-03":"25000","2…
213503	广苑大厦	［武昌-水果湖］东湖路88号	{"2016-12":"25326","2016-11":"26627","2016-10":"23921","2016-09":"22265","2016-08":"21221","2016-07":"22567","2016-06":"20138","2016-05":"18951","2016-04":"18193","2016-03":"17711","2016-02":"17722","2016-01":"15535","2017-12":"32000","2017-11":"31906","2017-10":"31403","2017-09":"30505","2017-08":"31076","2017-07":"30938","2017-06":"30646","2017-05":"27815","2017-04":"26530","2017-03":"25102","2…
1015455	星星新城	［武昌-水果湖］天鹅路48号	{"2017-12":"15500","2018-11":"23785","2018-10":"22246","2018-09":"19539","2018-08":"23071","2018-07":"23333","2018-06":"23004","2018-05":"23333","2018-04":"21252","2018-03":"16409","2018-02":"16339","2018-01":"15500"}
847024	小洪山西区	［武昌-水果湖］东三路	{"2017-12":"27250","2017-11":"27250","2017-10":"27250","2017-09":"27094","2017-08":"26585","2017-07":"26585","2018-11":"29014","2018-10":"29349","2018-09":"30229","2018-08":"30260","2018-07":"29221","2018-06":"23586","2018-05":"25795","2018-04":"25240","2018-03":"24265","2018-02":"27017","2018-01":"27212"}
1068111	放鹰台2号小区	［武昌-水果湖］放鹰台2号	{"2018-11":"35687","2018-10":"35249"}
1065039	湖北省印刷厂宿舍	［武昌-水果湖］洪山侧路18号	{"2018-11":"33491","2018-10":"33501","2018-09":"33093"}
1063298	水果湖第一小学教师宿舍	［武昌-水果湖］东三路5号	{"2018-11":"30369","2018-10":"30468","2018-09":"30468"}
1028025	中南汇荟世界	［武昌-水果湖］中南路18号	{"2018-11":"38159","2018-10":"38598","2018-09":"38318","2018-08":"38317","2018-07":"38249","2018-06":"38204","2018-05":"38308","2018-04":"38501","2018-03":"38890","2018-02":"37730"}
1015456	宏城金都	［武昌-水果湖］中北路97号	{"2017-12":"30449","2018-11":"31063","2018-10":"30803","2018-09":"30241","2018-08":"30957","2018-07":"30970","2018-06":"30974","2018-05":"31660","2018-04":"31279","2018-03":"30922","2018-02":"30774","2018-01":"30872"}
1015454	红军村楚苑	［武昌-水果湖］东湖路91号	{"2017-12":"29397","2018-11":"32846","2018-10":"32846","2018-09":"31622","2018-08":"30615","2018-07":"30615","2018-06":"30615","2018-05":"30884","2018-04":"30396","2018-03":"30396","2018-02":"30396","2018-01":"30396"}
1007731	湖北省监狱管理局宿舍	［武昌-水果湖］中南三路21号	{"2017-12":"20034","2018-11":"17449","2018-10":"18137","2018-09":"19042","2018-08":"19694","2018-07":"19788","2018-06":"21041","2018-05":"22829","2018-04":"23138","2018-03":"21435","2018-02":"20022","2018-01":"20104"}
914081	水果湖建材设计院小区	［武昌-水果湖］东湖路17号	{"2017-12":"31085","2017-11":"24435","2017-10":"23525","2017-09":"24246","2017-08":"25940","2017-07":"25652","2017-06":"23505","2018-11":"31765","2018-10":"32036","2018-09":"30995","2018-08":"32350","2018-07":"32574","2018-06":"29514","2018-05":"24373","2018-04":"27260","2018-03":"29850","2018-02":"30556","2018-01":"31984"}
914080	水果湖一中宿舍	［武昌-水果湖］东湖路89号	{"2017-12":"32157","2017-11":"33044","2017-10":"31427","2017-09":"31000","2017-08":"31058","2017-07":"30519","2017-06":"29256","2018-11":"34761","2018-10":"35542","2018-09":"35314","2018-08":"35278","2018-07":"34954","2018-06":"34258","2018-05":"33830","2018-04":"32915","2018-03":"32471","2018-02":"31840","2018-01":"32647"}
914079	水果湖广场	［武昌-水果湖］东湖路10号	{"2017-12":"31822","2017-11":"30862","2017-10":"31030","2017-09":"30926","2017-08":"30895","2017-07":"29442","2017-06":"28811","2018-11":"31079","2018-10":"31489","2018-09":"32129","2018-08":"32362","2018-07":"32330","2018-06":"32289","2018-05":"33868","2018-04":"30642","2018-03":"31757","2018-02":"34737","2018-01":"34760"}
911834	中建广场	［武昌-水果湖］中南路2号	{"2017-12":"22114","2017-11":"22550","2017-10":"22789","2017-09":"23074","2017-08":"22987","2017-07":"23217","2017-06":"21901","2018-11":"21560","2018-10":"21501","2018-09":"21917","2018-08":"22095","2018-07":"21692","2018-06":"21645","2018-05":"21954","2018-04":"22497","2018-03":"22533","2018-02":"22631","2018-01":"22461"}
910778	鹏程时代	［武昌-水果湖］中南路10号	{"2017-12":"20103","2017-11":"20099","2017-10":"20138","2017-09":"19880","2017-08":"19550","2017-07":"18712","2017-06":"18936","2018-11":"20053","2018-10":"20037","2018-09":"20050","2018-08":"19998","2018-07":"20000","2018-06":"19935","2018-05":"20098","2018-04":"20084","2018-03":"20177","2018-02":"20253","2018-01":"19983"}
908164	水果湖长城嘉苑	［武昌-水果湖］东湖路86号	{"2017-12":"31851","2017-11":"29881","2017-10":"31966","2017-09":"30138","2017-08":"30500","2017-07":"28688","2017-06":"28688","2018-11":"33063","2018-10":"33248","2018-09":"33214","2018-08":"33055","2018-07":"33299","2018-06":"33123","2018-05":"32894","2018-04":"31574","2018-03":"31662","2018-02":"31592","2018-01":"31875"}
873876	水果湖发改委宿舍	［武昌-水果湖］东一路19号	{"2017-12":"35212","2017-11":"33301","2017-10":"30829","2017-09":"31332","2017-08":"30706","2017-07":"30801","2017-06":"29325","2017-05":"29040","2018-11":"34551","2018-10":"34721","2018-09":"34912","2018-08":"34606","2018-07":"34908","2018-06":"35438","2018-05":"35060","2018-04":"34979","2018-03":"35082","2018-02":"35147","2018-01":"35540"}
847548	就业小区	［武昌-水果湖］东一路30号	{"2017-12":"33046","2017-11":"30953","2017-10":"29190","2017-09":"28947","2017-08":"28947","2017-07":"28079","2017-06":"25178","2017-05":"24998","2017-04":"24286","2017-03":"22857","2018-11":"31239","2018-10":"31169","2018-09":"31462","2018-08":"33548","2018-07":"33544","2018-06":"33693","2018-05":"34196","2018-04":"34867","2018-03":"35117","2018-02":"31270","2018-01":"32408"}
847539	振兴苑小区	［武昌-水果湖］科技小路6号	{"2017-12":"29396","2017-11":"30510","2017-10":"24686","2017-09":"19836","2017-08":"18028","2017-07":"20614","2017-06":"20612","2017-05":"23099","2017-04":"20901","2018-11":"29259","2018-10":"29072","2018-09":"29230","2018-08":"28767","2018-07":"28638","2018-06":"28854","2018-05":"29212","2018-04":"29011","2018-03":"29241","2018-02":"28756","2018-01":"29297"}
847088	湖北质量监督局宿舍	［武昌-水果湖］东湖路	{"2017-12":"31940","2017-11":"30575","2017-10":"31048","2017-09":"31166","2017-08":"31022","2017-07":"31339","2017-06":"31731","2017-05":"31680","2017-04":"31751","2018-11":"33672","2018-10":"33672","2018-09":"33672","2018-08":"33724","2018-07":"33572","2018-06":"33593","2018-05":"33805","2018-04":"34459","2018-03":"33067","2018-02":"27522","2018-01":"28032"}
847027	洪山路社区(洪山路)	［武昌-水果湖］洪山路4-1号	{"2017-12":"31760","2017-11":"30890","2017-10":"29640","2017-09":"29629","2017-08":"29220","2017-07":"28118","2017-06":"26041","2017-05":"22903","2017-04":"22903","2018-11":"35454","2018-10":"35818","2018-09":"35714","2018-08":"34348","2018-07":"33804","2018-06":"31939","2018-05":"31222","2018-04":"31228","2018-03":"32881","2018-02":"35562","2018-01":"32782"}
847023	小洪山东区	［武昌-水果湖］八一路159号	{"2017-12":"27484","2017-11":"27021","2017-10":"21039","2017-09":"20000","2017-08":"20496","2017-07":"20529","2017-06":"22363","2017-05":"22255","2017-04":"22343","2018-11":"26263","2018-10":"26551","2018-09":"26754","2018-08":"26385","2018-07":"26626","2018-06":"26754","2018-05":"26626","2018-04":"26412","2018-03":"26848","2018-02":"26826","2018-01":"25074"}
846491	水果湖农委宿舍	［武昌-水果湖］东湖路78号	{"2017-12":"36130","2017-11":"36231","2017-10":"35418","2017-09":"32544","2017-08":"30472","2017-07":"29813","2017-06":"27244","2017-05":"25882","2017-04":"28764","2017-03":"29985","2018-11":"37392","2018-10":"39473","2018-09":"32701","2018-08":"33134","2018-07":"34097","2018-06":"33891","2018-05":"33418","2018-04":"35102","2018-03":"35857","2018-02":"35857","2018-01":"35307"}
846439	电信宿舍	［武昌-水果湖］八一路210号	{"2017-12":"18216","2017-11":"18156","2017-10":"17256","2017-09":"16666","2017-08":"17189","2017-07":"16825","2017-06":"17456","2017-05":"16538","2018-11":"20893","2018-10":"21169","2018-09":"19721","2018-08":"21279","2018-07":"22897","2018-06":"22926","2018-05":"22564","2018-04":"21637","2018-03":"22493","2018-02":"22796","2018-01":"18568"}
847026	洪山老干局宿舍	［武昌-水果湖］洪山侧路	{"2017-12":"31772","2017-11":"31955","2017-10":"31510","2017-09":"31229","2017-08":"30636","2017-07":"28846","2017-06":"26036","2017-05":"23585","2017-04":"27170","2017-03":"27400","2018-11":"34740","2018-10":"34740","2018-09":"35216","2018-08":"35248","2018-07":"33142","2018-06":"35303","2018-05":"35014","2018-04":"33610","2018-03":"33308","2018-02":"33309","2018-01":"31730"}
214077	首义名居	［武昌-武昌火车站］首义路95号	{"2016-12":"22513","2016-11":"22759","2016-10":"23154","2016-09":"20260","2016-08":"19403","2016-07":"18855","2016-06":"18302","2016-05":"16635","2016-04":"15309","2016-03":"15102","2016-02":"14958","2016-01":"14864","2017-12":"26199","2017-11":"26260","2017-10":"24863","2017-09":"24707","2017-08":"24469","2017-07":"24229","2017-06":"24251","2017-05":"24603","2017-04":"24544","2017-03":"24167","2…
214041	武昌城市公园	［武昌-武昌火车站］静安路9号	{"2016-12":"18537","2016-11":"18183","2016-10":"17123","2016-09":"16448","2016-08":"16241","2016-07":"15754","2016-06":"13648","2016-05":"13291","2016-04":"12764","2016-03":"12337","2016-02":"11981","2016-01":"11937","2017-12":"21229","2017-11":"20828","2017-10":"21184","2017-09":"20884","2017-08":"20041","2017-07":"19779","2017-06":"19090","2017-05":"19128","2017-04":"18883","2017-03":"19049","2…
214010	凯乐花园	［武昌-武昌火车站］武珞路五巷46号	{"2016-12":"23150","2016-11":"23420","2016-10":"23289","2016-09":"22160","2016-08":"21006","2016-07":"19428","2016-06":"18122","2016-05":"17648","2016-04":"16944","2016-03":"16186","2016-02":"15263","2016-01":"15486","2017-12":"27669","2017-11":"27610","2017-10":"27217","2017-09":"27162","2017-08":"27148","2017-07":"26714","2017-06":"25704","2017-05":"25605","2017-04":"25048","2017-03":"24315","2…
213852	大东门公寓	［武昌-武昌火车站］老车站路164号	{"2016-12":"14673","2016-11":"15404","2016-10":"14835","2016-09":"14243","2016-08":"12812","2016-07":"11702","2016-06":"11338","2016-05":"11333","2016-04":"11105","2016-03":"10416","2016-02":"11352","2016-01":"9092","2017-12":"16950","2017-11":"17997","2017-10":"15610","2017-09":"14878","2017-08":"14693","2017-07":"14882","2017-06":"14576","2017-05":"15646","2017-04":"15240","2017-03":"15425","20…
846845	武昌紫沙路53号(A、B栋)小区	［武昌-小东门］紫沙路53号	{"2017-12":"18957","2017-11":"18899","2017-10":"18957","2017-09":"18860","2018-11":"20535","2018-10":"20535","2018-09":"20535","2018-08":"20535","2018-07":"20120","2018-06":"19780","2018-05":"18887","2018-04":"18206","2018-03":"18566","2018-02":"19207","2018-01":"20114"}
564437	福星惠誉芭莎公馆	［武昌-徐东］友谊大道	{"2016-12":"22269","2016-11":"22258","2016-10":"20387","2016-09":"18515","2016-08":"17293","2016-07":"16532","2016-06":"14951","2016-05":"14151","2016-04":"14116","2016-03":"13808","2016-02":"12292","2016-01":"12051","2017-12":"27502","2017-11":"26230","2017-10":"25637","2017-09":"25210","2017-08":"24821","2017-07":"24020","2017-06":"24577","2017-05":"23595","2017-04":"24933","2017-03":"21505","2…
540919	江尚	［武昌-徐东］和平大道1018号	{"2016-12":"16150","2016-11":"18000","2016-10":"14037","2016-09":"13265","2016-08":"13449","2016-07":"14511","2016-06":"13100","2016-05":"12641","2016-04":"12231","2016-03":"11946","2016-02":"11541","2016-01":"11370","2017-12":"27872","2017-11":"27872","2017-10":"26284","2017-09":"17920","2017-08":"17741","2017-07":"18112","2017-06":"19501","2017-05":"19057","2017-04":"14915","2017-03":"16020","2…
432569	九坤秦南都汇	［武昌-徐东］秦园路139号	{"2016-12":"20625","2016-11":"21165","2016-10":"20937","2016-09":"18598","2016-08":"18224","2016-07":"17705","2016-06":"16192","2016-05":"15150","2016-04":"14727","2016-03":"13953","2016-02":"13210","2016-01":"13827","2017-12":"26865","2017-11":"26551","2017-10":"19954","2017-09":"16577","2017-08":"16295","2017-07":"16224","2017-06":"16216","2017-05":"17322","2017-04":"20047","2017-03":"20835","2…
315711	杨园街二桥社区	［武昌-徐东］友谊大道479号	{"2016-12":"13583","2016-11":"13603","2016-10":"14286","2016-09":"12974","2016-08":"12499","2016-07":"9846","2016-06":"10218","2016-05":"10432","2016-04":"8934","2016-03":"9178","2016-02":"9759","2016-01":"9759","2017-12":"19370","2017-11":"19244","2017-10":"19560","2017-09":"19525","2017-08":"18986","2017-07":"18933","2017-06":"18602","2017-05":"18748","2017-04":"17620","2017-03":"17035","2017-0…
311013	九亩地	［武昌-徐东］铁机路	{"2016-12":"15587","2016-11":"15129","2016-10":"13321","2016-09":"12354","2016-08":"12402","2016-07":"11877","2016-06":"11487","2016-05":"10024","2016-04":"9767","2016-03":"10330","2016-02":"9062","2016-01":"9292","2017-12":"17495","2017-11":"17098","2017-10":"17745","2017-09":"17634","2017-08":"17296","2017-07":"16422","2017-06":"15557","2017-05":"15203","2017-04":"15371","2017-03":"16151","2017…
302720	团结路煤气公司宿舍	［武昌-徐东］团结路27号	{"2016-12":"9762","2016-11":"5809","2016-10":"5431","2016-09":"7981","2016-08":"5728","2016-07":"5636","2016-06":"6010","2016-05":"5810","2016-04":"5727","2016-03":"5791","2016-02":"6221","2016-01":"6131","2017-12":"21111","2017-11":"20915","2017-10":"19838","2017-09":"14576","2017-08":"14584","2017-07":"14312","2017-06":"14304","2017-05":"13969","2017-04":"13965","2017-03":"10007","2017-02":"975…
295831	武科大宿舍	［武昌-徐东］团结南路	{"2016-12":"15502","2016-11":"15294","2016-10":"11965","2016-09":"12719","2016-08":"11798","2016-07":"10611","2016-06":"11140","2016-05":"11121","2016-04":"10746","2016-03":"10215","2016-02":"9892","2016-01":"9789","2017-12":"15333","2017-11":"16702","2017-10":"16459","2017-09":"16438","2017-08":"16438","2017-07":"16502","2017-06":"15875","2017-05":"15287","2017-04":"15050","2017-03":"15118","201…
214144	首义小区(张之洞路)	［武昌-阅马场首义］紫阳路169号	{"2016-12":"16688","2016-11":"15883","2016-10":"14498","2016-09":"13185","2016-08":"12826","2016-07":"12369","2016-06":"11972","2016-05":"11750","2016-04":"11546","2016-03":"11237","2016-02":"11051","2016-01":"11029","2017-12":"20408","2017-11":"20476","2017-10":"20517","2017-09":"20533","2017-08":"19662","2017-07":"19186","2017-06":"18801","2017-05":"18443","2017-04":"17619","2017-03":"17223","2…
333080	华天明珠花园张公苑	［武昌-阅马场首义］保安街1号	{"2016-12":"17665","2016-11":"18111","2016-10":"16228","2016-09":"15558","2016-08":"15907","2016-07":"15061","2016-06":"14256","2016-05":"14436","2016-04":"14230","2016-03":"12331","2016-02":"11666","2016-01":"11830","2017-12":"25048","2017-11":"19727","2017-10":"21682","2017-09":"21835","2017-08":"21834","2017-07":"21763","2017-06":"21418","2017-05":"17776","2017-04":"18481","2017-03":"17545","2…
302647	康华园	［武昌-阅马场首义］巡司河街13号	{"2016-12":"9859","2016-11":"9859","2016-10":"9859","2016-09":"13651","2016-08":"8644","2016-07":"8400","2016-06":"8400","2016-05":"22636","2016-04":"21944","2016-03":"21897","2016-02":"21353","2016-01":"21096","2017-12":"16153","2017-11":"16191","2017-10":"16281","2017-09":"14979","2017-08":"12982","2017-07":"10004","2017-03":"9859","2017-02":"9859","2017-01":"9859","2018-11":"21296","2018-10":"…
302377	九中宿舍	［武昌-阅马场首义］紫湖路	{"2016-12":"15036","2016-11":"14630","2016-10":"9967","2016-09":"8002","2016-08":"8002","2016-07":"7930","2016-06":"7875","2016-05":"7875","2016-04":"7875","2016-03":"7875","2016-02":"7875","2016-01":"7875","2017-12":"20610","2017-11":"19779","2017-10":"19456","2017-09":"17709","2017-08":"16940","2017-07":"16666","2017-06":"16655","2017-05":"16525","2017-04":"16521","2017-03":"15522","2017-02":"1…
302315	紫笛苑小区	［武昌-阅马场首义］复兴路55号	{"2016-12":"14990","2016-11":"14208","2016-10":"12577","2016-09":"12171","2016-08":"11988","2016-07":"11296","2016-06":"11136","2016-05":"10379","2016-04":"9606","2016-03":"9599","2016-02":"9375","2016-01":"9304","2017-12":"22397","2017-11":"22676","2017-10":"18709","2017-09":"14990","2017-08":"14990","2017-07":"14990","2017-06":"14990","2017-05":"14990","2017-04":"14990","2017-03":"14990","2017-…
302162	湖北省林业局宿舍	［武昌-阅马场首义］吉祥巷14号	{"2016-12":"16086","2016-11":"15721","2016-10":"11613","2016-09":"9696","2016-08":"9696","2016-07":"9772","2016-06":"12058","2016-05":"10739","2016-04":"10411","2016-03":"10000","2016-02":"10000","2017-12":"21014","2017-11":"21014","2017-10":"21159","2017-09":"18797","2017-08":"18787","2017-07":"18483","2017-06":"18471","2017-05":"18327","2017-04":"16598","2017-03":"16575","2017-02":"14851","2017…
301920	花堤街社区	［武昌-阅马场首义］花堤街	{"2016-12":"16137","2016-11":"15136","2016-10":"15575","2016-09":"15575","2016-08":"15294","2016-07":"14896","2016-06":"14381","2016-05":"12556","2016-04":"12377","2016-03":"11938","2016-02":"11489","2016-01":"11489","2017-12":"22912","2017-11":"23246","2017-10":"23767","2017-09":"23686","2017-08":"22569","2017-07":"22573","2017-06":"20821","2017-05":"18805","2017-04":"18579","2017-03":"17246","2…
301669	先贤苑	［武昌-阅马场首义］后长街	{"2016-12":"14043","2016-11":"12786","2016-10":"12691","2016-09":"12452","2016-08":"12554","2016-07":"12684","2016-06":"12792","2016-05":"12367","2016-04":"12191","2016-03":"12294","2016-02":"11831","2016-01":"11660","2017-12":"21622","2017-11":"21707","2017-10":"21029","2017-09":"18472","2017-08":"17175","2017-07":"17179","2017-06":"18134","2017-05":"19414","2017-04":"16472","2017-03":"15005","2…
301643	五库村大院	［武昌-阅马场首义］烈士街30号	{"2016-12":"14000","2016-11":"13947","2016-10":"12708","2016-09":"11867","2016-08":"11902","2016-07":"11926","2016-06":"11814","2016-05":"11169","2016-04":"10618","2016-03":"10618","2016-02":"10945","2016-01":"10946","2017-12":"20531","2017-11":"20531","2017-10":"20208","2017-09":"17194","2017-08":"16836","2017-07":"16901","2017-06":"17567","2017-05":"17065","2017-04":"15450","2017-03":"14708","2…
301441	人民医院宿舍	［武昌-阅马场首义］张之洞路9号	{"2016-12":"20938","2016-11":"19639","2016-10":"10514","2016-09":"9750","2016-08":"9741","2016-07":"9661","2017-12":"23409","2017-11":"24216","2017-10":"20175","2017-09":"19724","2017-08":"20757","2017-07":"21053","2017-06":"19479","2017-05":"18958","2017-04":"17578","2017-03":"17106","2017-02":"20918","2017-01":"20879","2018-11":"26814","2018-10":"26899","2018-09":"26826","2018-08":"26755","2018…
292132	工行宿舍家属院	［武昌-阅马场首义］复兴路48号	{"2016-12":"13655","2016-11":"13286","2016-10":"14235","2016-09":"13742","2016-08":"13784","2016-07":"12985","2016-06":"12785","2016-05":"10745","2016-04":"10563","2016-03":"10288","2016-02":"10091","2016-01":"10091","2017-12":"16873","2017-11":"15454","2017-10":"18393","2017-09":"18053","2017-08":"16355","2017-07":"16440","2017-06":"18404","2017-05":"17377","2017-04":"17373","2017-03":"16691","2…
287918	清风巷小区	［武昌-阅马场首义］大成路	{"2016-12":"17739","2016-11":"17274","2016-10":"14196","2016-09":"12538","2016-08":"12071","2016-07":"12016","2016-06":"12037","2016-05":"12497","2016-04":"11758","2016-03":"11341","2016-02":"10519","2016-01":"10571","2017-12":"19494","2017-11":"19525","2017-10":"19545","2017-09":"19547","2017-08":"19544","2017-07":"19195","2017-06":"17234","2017-05":"16997","2017-04":"16736","2017-03":"15875","2…
269095	彭刘杨社区	［武昌-阅马场首义］彭刘杨路	{"2016-12":"15581","2016-11":"16107","2016-10":"14993","2016-09":"13014","2016-08":"12621","2016-07":"12401","2016-06":"12103","2016-05":"12097","2016-04":"11854","2016-03":"11818","2016-02":"10000","2016-01":"10000","2017-12":"20299","2017-11":"19671","2017-10":"19500","2017-09":"19488","2017-08":"19524","2017-07":"19233","2017-06":"17321","2017-05":"17325","2017-04":"17606","2017-03":"17612","2…
266204	阅马场实验小学宿舍	［武昌-阅马场首义］彭刘杨路	{"2016-12":"15164","2016-11":"14754","2016-10":"10325","2016-09":"9429","2016-08":"9429","2016-07":"10334","2016-06":"9279","2016-05":"8949","2016-04":"8675","2016-03":"8656","2016-02":"8441","2016-01":"8441","2017-12":"23681","2017-11":"24072","2017-10":"23024","2017-09":"18045","2017-08":"18035","2017-07":"17743","2017-06":"15530","2017-05":"15409","2017-04":"15406","2017-03":"14377","2017-02":…
265339	新宇佳苑(烈士街)	［武昌-阅马场首义］烈士街	{"2016-12":"16404","2016-11":"14805","2016-10":"15612","2016-09":"14257","2016-08":"13924","2016-07":"13444","2016-06":"12381","2016-05":"11941","2016-04":"11576","2016-03":"11494","2016-02":"10732","2016-01":"11116","2017-12":"19156","2017-11":"19029","2017-10":"19503","2017-09":"19413","2017-08":"19413","2017-07":"19405","2017-06":"17554","2017-05":"16800","2017-04":"16722","2017-03":"16200","2…
265204	望山门新都	［武昌-阅马场首义］解放路4号	{"2016-12":"14947","2016-11":"14990","2016-10":"15347","2016-09":"13433","2016-08":"12262","2016-07":"11454","2016-06":"11041","2016-05":"10648","2016-04":"10011","2016-03":"10615","2016-02":"10675","2016-01":"10600","2017-12":"19941","2017-11":"19477","2017-10":"19553","2017-09":"17895","2017-08":"16401","2017-07":"17086","2017-06":"18600","2017-05":"16849","2017-04":"16016","2017-03":"16016","2…
260844	湖滨村小区	［武昌-阅马场首义］湖滨村2号	{"2016-12":"15153","2016-11":"15519","2016-10":"13840","2016-09":"13687","2016-08":"13014","2016-07":"12273","2016-06":"12084","2016-05":"9846","2016-04":"9545","2016-03":"9545","2016-02":"10219","2016-01":"10219","2017-12":"19014","2017-11":"18982","2017-10":"19141","2017-09":"19188","2017-08":"19105","2017-07":"18970","2017-06":"16586","2017-05":"16799","2017-04":"16731","2017-03":"16135","2017…
240378	彭刘杨路机电宿舍	［武昌-阅马场首义］后长街	{"2016-12":"13155","2016-11":"15025","2016-10":"13364","2016-09":"12499","2016-08":"12463","2016-07":"12350","2016-06":"12134","2016-05":"10451","2016-04":"10132","2016-03":"10110","2016-02":"9859","2016-01":"9859","2017-12":"18692","2017-11":"18839","2017-10":"20695","2017-09":"20009","2017-08":"19744","2017-07":"19424","2017-06":"18616","2017-05":"15968","2017-04":"14978","2017-03":"14543","201…
239379	后长社区	［武昌-阅马场首义］后长街	{"2016-12":"16667","2016-11":"14829","2016-10":"12950","2016-09":"12950","2016-08":"12944","2016-07":"12988","2016-06":"12979","2016-05":"10939","2016-04":"10810","2016-03":"10810","2016-02":"10810","2016-01":"9087","2017-12":"19801","2017-11":"19652","2017-10":"19793","2017-09":"19702","2017-08":"19611","2017-07":"18736","2017-06":"18388","2017-05":"18499","2017-04":"17745","2017-03":"16633","20…
237921	紫阳街解放路社区	［武昌-阅马场首义］解放路165号	{"2016-12":"16296","2016-11":"13978","2016-10":"14590","2016-09":"13530","2016-08":"13223","2016-07":"13075","2016-06":"13414","2016-05":"12968","2016-04":"12783","2016-03":"12330","2016-02":"10852","2016-01":"10703","2017-12":"20501","2017-11":"19537","2017-10":"19535","2017-09":"19338","2017-08":"19364","2017-07":"19691","2017-06":"20356","2017-05":"20272","2017-04":"17037","2017-03":"14852","2…
237909	读书苑	［武昌-阅马场首义］读书院路	{"2016-12":"19934","2016-11":"18420","2016-10":"17380","2016-09":"13208","2016-08":"12908","2016-07":"12702","2016-06":"12379","2016-05":"9268","2016-04":"9136","2016-03":"8812","2016-02":"8480","2016-01":"8358","2017-12":"23480","2017-11":"24051","2017-10":"24120","2017-09":"23083","2017-08":"22801","2017-07":"21676","2017-06":"21265","2017-05":"20474","2017-04":"19254","2017-03":"20434","2017-0…
236368	黄鹤楼街大成社区	［武昌-阅马场首义］大成路1号	{"2016-12":"16052","2016-11":"14571","2016-10":"14078","2016-09":"13601","2016-08":"13072","2016-07":"11976","2016-06":"11765","2016-05":"11374","2016-04":"11212","2016-03":"10814","2016-02":"10407","2016-01":"10257","2017-12":"19734","2017-11":"19882","2017-10":"19736","2017-09":"19736","2017-08":"19609","2017-07":"19661","2017-06":"17369","2017-05":"17616","2017-04":"17018","2017-03":"16585","2…
233793	黄鹤楼道小区	［武昌-阅马场首义］大成路	{"2016-12":"15493","2016-11":"14775","2016-10":"14499","2016-09":"12971","2016-08":"13495","2016-07":"13279","2016-06":"11197","2016-05":"10380","2016-04":"10224","2016-03":"9220","2016-02":"9671","2016-01":"9514","2017-12":"19679","2017-11":"19536","2017-10":"20689","2017-09":"21032","2017-08":"19956","2017-07":"19584","2017-06":"17920","2017-05":"16343","2017-04":"16190","2017-03":"16197","2017…
233327	兴安家园	［武昌-阅马场首义］保安街129号	{"2016-12":"13043","2016-11":"11173","2016-10":"10793","2016-09":"10582","2016-08":"10674","2016-07":"10674","2016-06":"10674","2016-05":"10584","2016-04":"10674","2016-03":"10575","2016-02":"10125","2016-01":"9817","2017-12":"16853","2017-11":"16853","2017-10":"16853","2017-09":"16853","2017-08":"16853","2017-07":"16853","2017-06":"16853","2017-05":"15249","2017-04":"13897","2017-03":"13043","20…
232646	馨都茗苑	［武昌-阅马场首义］解放路78号	{"2016-12":"18249","2016-11":"18025","2016-10":"12692","2016-09":"12467","2016-08":"13528","2016-07":"12467","2016-06":"13790","2016-05":"12747","2016-04":"12565","2016-03":"11735","2016-02":"11647","2016-01":"11479","2017-12":"24725","2017-11":"23863","2017-10":"23847","2017-09":"23848","2017-08":"23732","2017-07":"22802","2017-06":"18490","2017-05":"21554","2017-04":"18636","2017-03":"18610","2…
231934	武昌园林局宿舍	［武昌-阅马场首义］首义路	{"2016-12":"13802","2016-11":"14712","2016-10":"12129","2016-09":"11076","2016-08":"11076","2016-07":"11118","2016-06":"11403","2016-05":"11403","2016-04":"10921","2016-03":"10776","2016-02":"10295","2016-01":"10025","2017-12":"19615","2017-11":"19440","2017-10":"18321","2017-09":"18342","2017-08":"18292","2017-07":"18634","2017-06":"18845","2017-05":"17144","2017-04":"16792","2017-03":"14985","2…
230781	汇文新都A区	［武昌-阅马场首义］巡司河街4号	{"2016-12":"15558","2016-11":"14546","2016-10":"14473","2016-09":"12191","2016-08":"11998","2016-07":"11960","2016-06":"11790","2016-05":"11875","2016-04":"11615","2016-03":"10631","2016-02":"10619","2016-01":"10385","2017-12":"16330","2017-11":"17375","2017-10":"16938","2017-09":"16632","2017-08":"17819","2017-07":"16932","2017-06":"16266","2017-05":"16015","2017-04":"15936","2017-03":"15961","2…
223428	紫阳街工程营社区	［武昌-阅马场首义］紫阳路232号	{"2016-12":"14935","2016-11":"14450","2016-10":"12222","2016-09":"12222","2016-08":"12221","2016-07":"12338","2016-06":"11726","2016-05":"11116","2016-04":"11141","2016-03":"11244","2016-02":"11245","2016-01":"11201","2017-12":"20909","2017-11":"19932","2017-10":"19179","2017-09":"19323","2017-08":"18830","2017-07":"17694","2017-06":"17577","2017-05":"17748","2017-04":"16029","2017-03":"15038","2…
223080	园丁小区	［武昌-阅马场首义］首义路146号	{"2016-12":"17662","2016-11":"17450","2016-10":"17305","2016-09":"14303","2016-08":"13854","2016-07":"13323","2016-06":"13232","2016-05":"13293","2016-04":"12990","2016-03":"11907","2016-02":"12817","2016-01":"12356","2017-12":"21311","2017-11":"21801","2017-10":"22039","2017-09":"22048","2017-08":"20898","2017-07":"20653","2017-06":"20661","2017-05":"19429","2017-04":"18676","2017-03":"18224","2…
219772	九龙井小区	［武昌-阅马场首义］九龙井正街11号	{"2016-12":"15025","2016-11":"15231","2016-10":"14170","2016-09":"12554","2016-08":"12019","2016-07":"11683","2016-06":"11271","2016-05":"11052","2016-04":"10627","2016-03":"11051","2016-02":"11340","2016-01":"11101","2017-12":"19897","2017-11":"18771","2017-10":"18324","2017-09":"17950","2017-08":"19194","2017-07":"18379","2017-06":"16293","2017-05":"15951","2017-04":"16056","2017-03":"15527","2…
214181	城市花园	［武昌-阅马场首义］读书院49号	{"2016-12":"20259","2016-11":"20243","2016-10":"17695","2016-09":"15447","2016-08":"15401","2016-07":"13365","2016-06":"13740","2016-05":"11874","2016-04":"11848","2016-03":"12048","2016-02":"12053","2016-01":"12078","2017-12":"22773","2017-11":"23301","2017-10":"24011","2017-09":"23758","2017-08":"23763","2017-07":"20922","2017-06":"19755","2017-05":"19109","2017-04":"18185","2017-03":"18872","2…
213923	金榜名苑	［武昌-阅马场首义］彭刘杨路228号	{"2016-12":"29754","2016-11":"28181","2016-10":"26273","2016-09":"22989","2016-08":"18407","2016-07":"17887","2016-06":"17612","2016-05":"17191","2016-04":"17157","2016-03":"16868","2016-02":"16253","2016-01":"16371","2017-12":"32667","2017-11":"31899","2017-10":"31994","2017-09":"32258","2017-08":"32336","2017-07":"29793","2017-06":"29432","2017-05":"28890","2017-04":"28758","2017-03":"27413","2…
213733	紫阳金利屋	［武昌-阅马场首义］紫阳路139号	{"2016-12":"25685","2016-11":"25673","2016-10":"23618","2016-09":"20414","2016-08":"19937","2016-07":"19374","2016-06":"19076","2016-05":"16457","2016-04":"15954","2016-03":"15920","2016-02":"15524","2016-01":"15337","2017-12":"25186","2017-11":"26580","2017-10":"27811","2017-09":"28355","2017-08":"28096","2017-07":"26147","2017-06":"28158","2017-05":"26014","2017-04":"25714","2017-03":"25714","2…
213669	黄鹤世家	［武昌-阅马场首义］大成路29号	{"2016-12":"17468","2016-11":"17323","2016-10":"16920","2016-09":"15451","2016-08":"13862","2016-07":"13411","2016-06":"13617","2016-05":"12885","2016-04":"12491","2016-03":"11689","2016-02":"10135","2016-01":"10069","2017-12":"20037","2017-11":"19958","2017-10":"21410","2017-09":"21712","2017-08":"20746","2017-07":"20303","2017-06":"18241","2017-05":"17889","2017-04":"17582","2017-03":"17421","2…
213628	长湖社区	［武昌-阅马场首义］首义路	{"2016-12":"16096","2016-11":"12924","2016-10":"12352","2016-09":"12352","2016-08":"11933","2016-07":"10973","2016-06":"11422","2016-05":"12328","2016-04":"12110","2016-03":"10971","2016-02":"11186","2016-01":"11318","2017-12":"17773","2017-11":"17773","2017-10":"17773","2017-09":"17773","2017-08":"17779","2017-07":"17451","2017-06":"16666","2017-05":"17173","2017-04":"18120","2017-03":"17846","2…
213566	顺民大厦	［武昌-阅马场首义］武珞路36号	{"2016-12":"18778","2016-11":"18544","2016-10":"16030","2016-09":"15255","2016-08":"14608","2016-07":"14027","2016-06":"12695","2016-05":"12570","2016-04":"12488","2016-03":"12343","2016-02":"11533","2016-01":"10609","2017-12":"22171","2017-11":"22457","2017-10":"21077","2017-09":"19885","2017-08":"19943","2017-07":"19761","2017-06":"19687","2017-05":"19716","2017-04":"19816","2017-03":"19780","2…
213526	福星苑	［武昌-阅马场首义］巡司河街5附1号	{"2016-12":"14188","2016-11":"12183","2016-10":"14090","2016-09":"12441","2016-08":"9971","2016-07":"11640","2016-06":"9889","2016-05":"10773","2016-04":"10992","2016-03":"10707","2016-02":"9228","2016-01":"9120","2017-12":"17006","2017-11":"16157","2017-10":"17643","2017-09":"18055","2017-08":"18055","2017-07":"17412","2017-06":"16320","2017-05":"15689","2017-04":"14880","2017-03":"13949","2017-…
213483	大成公寓	［武昌-阅马场首义］大成路43号	{"2016-12":"13292","2016-11":"13357","2016-10":"11886","2016-09":"10525","2016-08":"11540","2016-07":"10082","2016-06":"10070","2016-05":"9444","2016-04":"11420","2016-03":"10779","2016-02":"10406","2016-01":"10525","2017-12":"17934","2017-11":"17658","2017-10":"18640","2017-09":"19432","2017-08":"19185","2017-07":"18383","2017-06":"15185","2017-05":"14337","2017-04":"14960","2017-03":"15068","20…
213427	江畔新城	［武昌-阅马场首义］临江大道14号	{"2016-12":"16406","2016-11":"13230","2016-10":"12142","2016-09":"12142","2016-08":"12142","2016-07":"12142","2016-06":"11797","2016-05":"10881","2016-04":"10935","2016-03":"10930","2016-02":"11246","2016-01":"11156","2017-12":"19655","2017-11":"19812","2017-10":"19957","2017-09":"20053","2017-08":"20028","2017-07":"20182","2017-06":"18365","2017-05":"17777","2017-04":"17777","2017-03":"15489","2…
213109	紫阳之星	［武昌-阅马场首义］解放路229号	{"2016-12":"22549","2016-11":"20641","2016-10":"23670","2016-09":"21310","2016-08":"20896","2016-07":"20032","2016-06":"18544","2016-05":"17885","2016-04":"17338","2016-03":"17301","2016-02":"16122","2016-01":"16379","2017-12":"30073","2017-11":"29985","2017-10":"29842","2017-09":"30242","2017-08":"30229","2017-07":"29978","2017-06":"29356","2017-05":"29092","2017-04":"27465","2017-03":"23519","2…
619971	美联首义尚景	［武昌-阅马场首义］武珞路28号	{"2016-12":"17027","2016-11":"16721","2016-10":"16144","2016-09":"15722","2016-08":"15733","2016-07":"15725","2016-06":"15725","2016-05":"15082","2016-04":"13526","2016-03":"13454","2016-02":"13645","2016-01":"12944","2017-12":"20558","2017-11":"21293","2017-10":"21007","2017-09":"20827","2017-08":"20797","2017-07":"20017","2017-06":"19620","2017-05":"19352","2017-04":"18183","2017-03":"17469","2…
540655	汉飞又一城	［武昌-阅马场首义］彭刘杨路	{"2016-12":"24151","2016-11":"24309","2016-10":"21906","2016-09":"19733","2016-08":"19081","2016-07":"18536","2016-06":"17724","2016-05":"16411","2016-04":"15646","2016-03":"15051","2016-02":"14541","2016-01":"14667","2017-12":"25589","2017-11":"25163","2017-10":"25132","2017-09":"25062","2017-08":"26142","2017-07":"25823","2017-06":"25137","2017-05":"24699","2017-04":"24896","2017-03":"24520","2…
444037	水陆街社区	［武昌-阅马场首义］水陆街	{"2016-12":"14090","2016-11":"13117","2016-10":"12912","2016-09":"13455","2016-08":"11827","2016-07":"11427","2016-06":"11125","2016-05":"10030","2016-04":"10372","2016-03":"10980","2016-02":"10366","2016-01":"10270","2017-12":"19633","2017-11":"19766","2017-10":"19767","2017-09":"19648","2017-08":"19398","2017-07":"18898","2017-06":"17923","2017-05":"17423","2017-04":"17312","2017-03":"16234","2…
365015	湖北省水产局职工小区	［武昌-阅马场首义］彭刘杨路251号	{"2016-12":"15712","2016-11":"14569","2016-10":"13702","2016-09":"12706","2016-08":"12417","2016-07":"11669","2016-06":"11464","2016-05":"8897","2016-04":"8897","2016-03":"8897","2016-02":"8897","2016-01":"8897","2017-12":"20292","2017-11":"20476","2017-10":"19971","2017-09":"19282","2017-08":"19178","2017-07":"18234","2017-06":"15000","2017-05":"15000","2017-04":"15000","2017-03":"16106","2017-0…
316858	民政厅小区	［武昌-阅马场首义］首义路266号	{"2016-12":"14892","2016-11":"14892","2016-10":"13846","2016-09":"12539","2016-08":"12539","2016-07":"12539","2016-06":"12479","2016-05":"11236","2016-04":"10893","2016-03":"10870","2016-02":"10870","2016-01":"9700","2017-12":"19864","2017-11":"19962","2017-10":"19831","2017-09":"19519","2017-08":"18302","2017-07":"18864","2017-06":"19239","2017-05":"18101","2017-04":"16423","2017-03":"14892","20…
302792	武汉生物研究所宿舍	［武昌-阅马场首义］临江大道7号	{"2016-12":"19536","2016-11":"20149","2016-10":"17486","2016-09":"17144","2016-08":"16655","2016-07":"15080","2016-06":"14538","2016-05":"14615","2016-04":"14747","2016-03":"14693","2016-02":"12971","2016-01":"12971","2017-12":"24207","2017-11":"24080","2017-10":"24320","2017-09":"23649","2017-08":"24523","2017-07":"24523","2017-06":"22991","2017-05":"22055","2017-04":"22504","2017-03":"21544","2…
1022005	武汉音乐学院家属区	［武昌-阅马场首义］解放路255号	{"2018-11":"20789","2018-10":"20789","2018-09":"22742","2018-08":"20789","2018-07":"22634","2018-06":"23650","2018-05":"23650","2018-04":"23650","2018-03":"20706","2018-02":"20000","2018-01":"20000"}
988216	城市花园3期	［武昌-阅马场首义］读书院49号	{"2017-12":"22117","2017-11":"23709","2017-10":"25192","2017-09":"27643","2018-11":"25116","2018-10":"25011","2018-09":"23450","2018-08":"23678","2018-07":"26626","2018-06":"26027","2018-05":"22435","2018-04":"22515","2018-03":"23648","2018-02":"22855","2018-01":"23627"}
988155	景观楼	［武昌-阅马场首义］首义新村222号	{"2017-12":"17227","2017-11":"17487","2017-10":"18644","2018-11":"17894","2018-10":"18024","2018-09":"18214","2018-08":"19442","2018-07":"19155","2018-06":"17330","2018-05":"17236","2018-04":"16590","2018-03":"16352","2018-02":"17073","2018-01":"17227"}
940141	南方大厦	［武昌-阅马场首义］首义新村236号	{"2017-12":"18662","2017-11":"18472","2017-10":"17784","2017-09":"16449","2017-08":"16166","2018-11":"17499","2018-10":"17429","2018-09":"17537","2018-08":"17312","2018-07":"16878","2018-06":"16751","2018-05":"18587","2018-04":"17692","2018-03":"17708","2018-02":"18011","2018-01":"18757"}
938234	云鹤大厦	［武昌-阅马场首义］武珞路28号	{"2017-12":"18630","2017-11":"18675","2017-10":"17597","2017-09":"16636","2017-08":"16962","2018-11":"16757","2018-10":"16910","2018-09":"16910","2018-08":"16642","2018-07":"16750","2018-06":"16697","2018-05":"17002","2018-04":"17626","2018-03":"17809","2018-02":"17987","2018-01":"18570"}
880102	首义大院	［武昌-阅马场首义］体育街	{"2017-12":"21131","2017-11":"21497","2017-10":"21030","2017-09":"20696","2017-08":"20577","2017-07":"19866","2017-06":"17048","2018-11":"19718","2018-10":"20289","2018-09":"20974","2018-08":"21134","2018-07":"21154","2018-06":"21527","2018-05":"21578","2018-04":"21569","2018-03":"20931","2018-02":"20659","2018-01":"20663"}
847425	解放桥公寓	［武昌-阅马场首义］解放路	{"2017-12":"20142","2017-11":"20142","2017-10":"20150","2017-09":"19864","2017-08":"19338","2017-07":"17291","2017-06":"17280","2017-05":"14447","2017-04":"14444","2018-11":"21891","2018-10":"21891","2018-09":"17759","2018-08":"18855","2018-07":"21333","2018-06":"20531","2018-05":"18332","2018-04":"19965","2018-03":"20096","2018-02":"20142","2018-01":"20142"}
847150	兴华苑小区(体育街)	［武昌-阅马场首义］体育街特1号	{"2017-12":"21120","2017-11":"21123","2017-10":"20633","2017-09":"19249","2017-08":"18822","2017-07":"18046","2017-06":"18046","2017-05":"18046","2018-11":"18097","2018-10":"18701","2018-09":"20725","2018-08":"20553","2018-07":"20570","2018-06":"20659","2018-05":"20683","2018-04":"19674","2018-03":"18952","2018-02":"20686","2018-01":"21114"}
847070	湖北省检察院宿舍	［武昌-阅马场首义］文明路123号	{"2017-12":"22503","2017-11":"22563","2017-10":"23634","2017-09":"23520","2017-08":"23114","2017-07":"22116","2017-06":"17857","2017-05":"18010","2017-04":"18790","2018-11":"22063","2018-10":"21876","2018-09":"22162","2018-08":"22376","2018-07":"22358","2018-06":"22374","2018-05":"22773","2018-04":"23514","2018-03":"21293","2018-02":"21118","2018-01":"22067"}
846901	武汉市第三医院宿舍楼	［武昌-阅马场首义］彭刘杨路241号	{"2017-12":"18518","2017-11":"18518","2017-10":"18518","2017-09":"18518","2017-08":"18518","2017-07":"17720","2017-06":"16973","2017-05":"16973","2017-04":"17001","2018-11":"20194","2018-10":"20341","2018-09":"21831","2018-08":"20298","2018-07":"19407","2018-06":"18518","2018-05":"18518","2018-04":"18518","2018-03":"18518","2018-02":"18518","2018-01":"18518"}
846844	武昌区园林小区	［武昌-阅马场首义］张之洞路222号	{"2017-12":"17075","2017-11":"18303","2017-10":"18160","2017-09":"18759","2017-08":"18727","2017-07":"17663","2017-06":"16920","2017-05":"16285","2017-04":"15565","2017-03":"15432","2018-11":"17538","2018-10":"17508","2018-09":"18005","2018-08":"18709","2018-07":"18482","2018-06":"19383","2018-05":"19826","2018-04":"19475","2018-03":"18072","2018-02":"17792","2018-01":"18106"}
846840	武昌区首义新村	［武昌-阅马场首义］楚善街	{"2017-12":"20076","2017-11":"20556","2017-10":"20931","2017-09":"20699","2017-08":"19333","2017-07":"17696","2017-06":"19387","2017-05":"18829","2017-04":"19213","2018-11":"23863","2018-10":"23260","2018-09":"22148","2018-08":"21878","2018-07":"23596","2018-06":"24572","2018-05":"22532","2018-04":"20811","2018-03":"20393","2018-02":"20017","2018-01":"20115"}
212940	复地东湖国际(一二期)	［武昌-中北路］兴武路,近兴国路	{"2016-12":"38574","2016-11":"38676","2016-10":"38705","2016-09":"33719","2016-08":"30360","2016-07":"28734","2016-06":"27969","2016-05":"24381","2016-04":"23261","2016-03":"21956","2016-02":"20562","2016-01":"20366","2017-12":"42204","2017-11":"41543","2017-10":"41197","2017-09":"40606","2017-08":"40351","2017-07":"40450","2017-06":"39876","2017-05":"39092","2017-04":"39067","2017-03":"38217","2…
213089	水岸星城B区	［武昌-中北路］徐东二路2号	{"2016-12":"26767","2016-11":"27344","2016-10":"27012","2016-09":"25704","2016-08":"24145","2016-07":"22082","2016-06":"20820","2016-05":"19952","2016-04":"19395","2016-03":"18923","2016-02":"18325","2016-01":"17251","2017-12":"30704","2017-11":"30469","2017-10":"30772","2017-09":"30077","2017-08":"29632","2017-07":"29593","2017-06":"29308","2017-05":"29040","2017-04":"28471","2017-03":"28335","2…
219795	东亭小区	［武昌-中北路］黄鹂路	{"2016-12":"16980","2016-11":"17419","2016-10":"16610","2016-09":"15769","2016-08":"14244","2016-07":"12797","2016-06":"12546","2016-05":"11897","2016-04":"11624","2016-03":"10896","2016-02":"10501","2016-01":"10530","2017-12":"20679","2017-11":"20570","2017-10":"20310","2017-09":"19623","2017-08":"19436","2017-07":"19378","2017-06":"19072","2017-05":"18617","2017-04":"18381","2017-03":"17998","2…
214142	都市经典	［武昌-中北路］徐东大街158号	{"2016-12":"21384","2016-11":"21302","2016-10":"21173","2016-09":"19020","2016-08":"18247","2016-07":"16190","2016-06":"14974","2016-05":"14199","2016-04":"14155","2016-03":"13757","2016-02":"12644","2016-01":"12404","2017-12":"24617","2017-11":"25422","2017-10":"25606","2017-09":"24479","2017-08":"23953","2017-07":"22389","2017-06":"23068","2017-05":"23433","2017-04":"22807","2017-03":"21121","2…
213511	东湖春树里	［武昌-中北路］徐东大街50号	{"2016-12":"22627","2016-11":"21829","2016-10":"20338","2016-09":"17714","2016-08":"16748","2016-07":"16083","2016-06":"15628","2016-05":"14476","2016-04":"14072","2016-03":"12964","2016-02":"12018","2016-01":"11997","2017-12":"23759","2017-11":"24037","2017-10":"23873","2017-09":"23623","2017-08":"23329","2017-07":"23303","2017-06":"23076","2017-05":"23029","2017-04":"22820","2017-03":"22290","2…
502413	泓雅小区	［武昌-中北路］车家岭街	{"2016-12":"8461","2016-11":"8420","2016-10":"8418","2016-09":"8461","2016-08":"8461","2016-07":"8461","2016-06":"8461","2016-05":"8461","2016-04":"8455","2016-03":"8461","2016-02":"6874","2016-01":"6874","2017-12":"10465","2017-11":"9231","2017-10":"16334","2017-09":"13035","2017-08":"9489","2017-07":"8584","2017-06":"8461","2017-05":"8461","2017-04":"8461","2017-03":"8461","2017-02":"8461","201…
320523	普提金国际公寓	［武昌-中北路］徐东路50号	{"2016-12":"18234","2016-11":"17615","2016-10":"23780","2016-09":"22239","2016-08":"21505","2016-07":"21288","2016-06":"20984","2016-05":"19679","2016-04":"18775","2016-03":"17722","2016-02":"16597","2016-01":"16439","2017-12":"15123","2017-11":"15556","2017-10":"16023","2017-09":"15139","2017-08":"15099","2017-07":"15037","2017-06":"15038","2017-05":"14846","2017-04":"14846","2017-03":"19324","2…
303884	湖北省财政厅宿舍	［武昌-中北路］东湖路107号	{"2016-12":"24444","2016-11":"23744","2016-10":"21764","2016-09":"20501","2016-08":"19824","2016-07":"19624","2016-06":"17573","2016-05":"16480","2016-04":"16061","2016-03":"13569","2016-02":"12708","2016-01":"12587","2017-12":"26828","2017-11":"26780","2017-10":"29071","2017-09":"29289","2017-08":"28075","2017-07":"24571","2017-06":"29619","2017-05":"28955","2017-04":"25743","2017-03":"24873","2…
301784	东湖中学教师宿舍	［武昌-中北路］徐东大街	{"2016-12":"13177","2016-11":"11797","2016-10":"11887","2016-09":"12314","2016-08":"14147","2016-07":"11962","2016-06":"11571","2016-05":"11139","2016-04":"9458","2016-03":"9213","2016-02":"9005","2016-01":"9677","2017-12":"26935","2017-11":"21611","2017-10":"20000","2017-09":"18947","2017-08":"19260","2017-07":"18912","2017-06":"17727","2017-05":"18228","2017-04":"20778","2017-03":"14997","2017-…
301609	省购宿舍	［武昌-中北路］黄鹂路2-8号	{"2016-12":"21322","2016-11":"20476","2016-10":"18791","2016-09":"14389","2016-08":"13892","2016-07":"13430","2016-06":"12149","2016-05":"11858","2016-04":"11792","2016-03":"11126","2016-02":"10476","2016-01":"10434","2017-12":"20644","2017-11":"20607","2017-10":"20090","2017-09":"20291","2017-08":"20577","2017-07":"20582","2017-06":"20336","2017-05":"19115","2017-04":"18506","2017-03":"17964","2…
301539	中南医院宿舍	［武昌-中北路］东湖路169号	{"2016-12":"15470","2016-11":"15470","2016-10":"15470","2016-09":"14399","2016-08":"14367","2016-07":"13803","2016-06":"13784","2016-05":"13333","2016-04":"12111","2016-03":"11761","2016-02":"11437","2016-01":"11582","2017-12":"24256","2017-11":"23680","2017-10":"22603","2017-09":"23252","2017-08":"23153","2017-07":"22699","2017-06":"20930","2017-05":"21925","2017-04":"21593","2017-03":"20897","2…
301407	湖北省食品药品监督管理局宿舍	［武昌-中北路］东湖路151号	{"2016-12":"13419","2016-11":"13419","2016-10":"13419","2016-09":"12490","2016-08":"12439","2016-07":"11929","2016-06":"11929","2016-05":"11226","2016-04":"10777","2016-03":"10466","2016-02":"10178","2016-01":"10307","2017-12":"22217","2017-11":"22361","2017-10":"21007","2017-09":"19767","2017-08":"19759","2017-07":"19655","2017-06":"18773","2017-05":"18426","2017-03":"13419","2017-02":"13419","2…
301182	湖北纺织建筑设计院宿舍	［武昌-中北路］东亭路27号	{"2016-12":"16410","2016-11":"13940","2016-10":"13357","2016-09":"11618","2016-08":"11726","2016-07":"11318","2016-06":"11045","2016-05":"10338","2016-04":"10622","2016-03":"9564","2016-02":"9008","2016-01":"9029","2017-12":"18356","2017-11":"18450","2017-10":"19411","2017-09":"19790","2017-08":"19790","2017-07":"19250","2017-06":"17543","2017-05":"16039","2017-04":"16818","2017-03":"17494","2017…
287187	水岸星城A区	［武昌-中北路］徐东大街28号	{"2016-12":"26753","2016-11":"26782","2016-10":"25869","2016-09":"24733","2016-08":"22952","2016-07":"19840","2016-06":"18155","2016-05":"17398","2016-04":"16912","2016-03":"16500","2016-02":"15978","2016-01":"15812","2017-12":"30303","2017-11":"30089","2017-10":"30125","2017-09":"29613","2017-08":"29177","2017-07":"28810","2017-06":"28343","2017-05":"28146","2017-04":"27402","2017-03":"27780","2…
266533	湖北省工商行政管理局宿舍	［武昌-中北路］东湖路153号	{"2016-12":"19333","2016-11":"19811","2016-10":"17510","2016-09":"16608","2016-08":"16358","2016-07":"13127","2016-06":"12941","2016-05":"12365","2016-04":"12636","2016-03":"12740","2016-02":"10358","2016-01":"10358","2017-12":"22059","2017-11":"21428","2017-10":"22098","2017-09":"22883","2017-08":"24010","2017-07":"20635","2017-06":"19586","2017-05":"20189","2017-04":"20631","2017-03":"20340","2…
262180	湖北省教育厅宿舍	［武昌-中北路］东湖路105号	{"2016-12":"25249","2016-11":"23673","2016-10":"23800","2016-09":"23840","2016-08":"23649","2016-07":"21532","2016-06":"19731","2016-05":"19311","2016-04":"18539","2016-03":"18004","2016-02":"17031","2016-01":"16269","2017-12":"34951","2017-11":"32409","2017-10":"30289","2017-09":"30000","2017-08":"30020","2017-07":"30117","2017-06":"30185","2017-05":"30350","2017-04":"28246","2017-03":"26871","2…
249976	中科院测地所宿舍	［武昌-中北路］东亭路16号	{"2016-12":"15838","2016-11":"14591","2016-10":"12904","2016-09":"11309","2016-08":"12547","2016-07":"11823","2016-06":"12854","2016-05":"10279","2016-04":"9888","2016-03":"10046","2016-02":"9826","2016-01":"9613","2017-12":"17493","2017-11":"17954","2017-10":"19503","2017-09":"19801","2017-08":"19801","2017-07":"19861","2017-06":"15689","2017-05":"15340","2017-04":"15340","2017-03":"15325","2017…
246849	中国人民银行武汉分行宿舍	［武昌-中北路］黄鹂路46号	{"2016-12":"16399","2016-11":"16260","2016-10":"14273","2016-09":"15134","2016-08":"15116","2016-07":"13525","2016-06":"13333","2016-05":"12203","2016-04":"11598","2016-03":"10199","2016-02":"9773","2016-01":"9760","2017-12":"15463","2017-11":"22337","2017-10":"21535","2017-09":"21759","2017-08":"22295","2017-07":"20497","2017-06":"20680","2017-05":"20629","2017-04":"19903","2017-03":"19855","201…
245473	武汉医药设计院宿舍	［武昌-中北路］黄鹂路	{"2016-12":"14379","2016-11":"14379","2016-10":"14379","2016-09":"13059","2016-08":"13059","2016-07":"13059","2016-06":"13059","2016-05":"10191","2016-04":"10191","2016-03":"10191","2016-02":"10191","2016-01":"10191","2017-12":"22330","2017-11":"22330","2017-10":"22016","2017-09":"21359","2017-08":"20789","2017-07":"20000","2017-06":"20000","2017-05":"18005","2017-03":"14379","2017-02":"14379","2…
244266	新华香樟园	［武昌-中北路］东湖路158号	{"2016-12":"24709","2016-11":"24697","2016-10":"7763","2016-09":"7050","2016-08":"6792","2016-07":"6487","2016-06":"6340","2016-05":"6076","2016-04":"5906","2016-03":"5762","2016-02":"5580","2016-01":"5522","2017-12":"27253","2017-11":"27663","2017-10":"27843","2017-09":"28228","2017-08":"27748","2017-07":"27628","2017-06":"27630","2017-05":"26774","2017-04":"26756","2017-03":"26056","2017-02":"2…
243974	美城清芷园	［武昌-中北路］友谊大道338号	{"2016-12":"18514","2016-11":"17062","2016-10":"16952","2016-09":"16349","2016-08":"15591","2016-07":"14658","2016-06":"13661","2016-05":"12913","2016-04":"12668","2016-03":"12096","2016-02":"11927","2016-01":"11527","2017-12":"25935","2017-11":"26084","2017-10":"24938","2017-09":"24589","2017-08":"22872","2017-07":"21767","2017-06":"22308","2017-05":"22988","2017-04":"21758","2017-03":"20003","2…
243235	远洋宿舍	［武昌-中北路］团结大道	{"2016-12":"10001","2016-11":"10001","2016-10":"10001","2016-09":"9083","2016-08":"9083","2016-07":"9083","2016-06":"8918","2016-05":"8695","2016-04":"8695","2016-03":"8695","2016-02":"10191","2016-01":"8735","2017-12":"16000","2017-11":"16000","2017-10":"14451","2017-03":"10001","2017-02":"10001","2017-01":"10001","2018-11":"18138","2018-10":"17197","2018-09":"17225","2018-08":"16000","2018-07":…
242696	新闻出版局宿舍	［武昌-中北路］黄鹂路	{"2016-12":"15985","2016-11":"15362","2016-10":"14826","2016-09":"14432","2016-08":"14902","2016-07":"14216","2016-06":"12433","2016-05":"11587","2016-04":"11012","2016-03":"10727","2016-02":"10355","2016-01":"9550","2017-12":"21252","2017-11":"22537","2017-10":"23412","2017-09":"20221","2017-08":"19884","2017-07":"19380","2017-06":"19043","2017-05":"18497","2017-04":"18540","2017-03":"18747","20…
242131	公安局宿舍(东湖路)	［武昌-中北路］东湖路187号	{"2016-12":"15263","2016-11":"15342","2016-10":"15549","2016-09":"15290","2016-08":"14817","2016-07":"13471","2016-06":"12262","2016-05":"11428","2016-04":"10559","2016-03":"10285","2016-02":"8857","2016-01":"8857","2017-12":"20771","2017-11":"20926","2017-10":"18470","2017-09":"19112","2017-08":"17855","2017-07":"16672","2017-06":"16333","2017-05":"15914","2017-04":"17330","2017-03":"15567","201…
241967	湖北省社会科学院西院宿舍区	［武昌-中北路］东湖路161号	{"2016-12":"17689","2016-11":"17539","2016-10":"15635","2016-09":"14680","2016-08":"13576","2016-07":"12981","2016-06":"12839","2016-05":"12066","2016-04":"12348","2016-03":"11552","2016-02":"11151","2016-01":"11111","2017-12":"20800","2017-11":"21321","2017-10":"21648","2017-09":"22670","2017-08":"23312","2017-07":"21960","2017-06":"21957","2017-05":"21468","2017-04":"21261","2017-03":"19567","2…
241359	电车宿舍	［武昌-中北路］中北路	{"2016-12":"16406","2016-11":"16279","2016-10":"16170","2016-09":"11612","2016-08":"11625","2016-07":"12033","2016-06":"11861","2016-05":"12006","2016-04":"13758","2016-03":"10678","2016-02":"10000","2016-01":"10000","2017-12":"19895","2017-11":"20062","2017-10":"20507","2017-09":"20359","2017-08":"20477","2017-07":"20351","2017-06":"20254","2017-05":"19647","2017-04":"19695","2017-03":"18363","2…
239829	武重经济适用房小区	［武昌-中北路］兴国路68号	{"2016-12":"16489","2016-11":"16588","2016-10":"16016","2016-09":"16393","2016-08":"17907","2016-07":"15277","2016-06":"15277","2016-05":"15277","2016-04":"15201","2016-03":"13015","2016-02":"13015","2016-01":"14238","2017-12":"24742","2017-11":"24654","2017-10":"24801","2017-09":"24620","2017-08":"24233","2017-07":"24106","2017-06":"23633","2017-05":"22659","2017-04":"21478","2017-03":"16489","2…
236927	少儿出版社宿舍	［武昌-中北路］东湖路183号	{"2016-12":"12069","2016-11":"10888","2016-10":"10888","2016-09":"10888","2016-08":"10888","2016-07":"10888","2016-06":"11004","2016-05":"10135","2016-04":"10014","2016-03":"9551","2016-02":"8268","2016-01":"8124","2017-12":"18801","2017-11":"21077","2017-10":"20188","2017-09":"18732","2017-08":"16562","2017-07":"17908","2017-06":"18768","2017-05":"17741","2017-04":"17408","2017-03":"12775","2017…
231181	武重明珠苑	［武昌-中北路］中北路160-1号	{"2016-12":"16058","2016-11":"14709","2016-10":"14771","2016-09":"13927","2016-08":"13822","2016-07":"13120","2016-06":"13079","2016-05":"12269","2016-04":"11935","2016-03":"11769","2016-02":"10828","2016-01":"10848","2017-12":"19779","2017-11":"20194","2017-10":"19524","2017-09":"19706","2017-08":"19458","2017-07":"19150","2017-06":"19153","2017-05":"19152","2017-04":"18960","2017-03":"18146","2…
230886	白玫瑰花苑	［武昌-中北路］中北路253号	{"2016-12":"18586","2016-11":"18464","2016-10":"18230","2016-09":"16640","2016-08":"15494","2016-07":"14593","2016-06":"14045","2016-05":"12771","2016-04":"12539","2016-03":"12199","2016-02":"11372","2016-01":"11656","2017-12":"21962","2017-11":"24558","2017-10":"22292","2017-09":"20322","2017-08":"20097","2017-07":"20481","2017-06":"20392","2017-05":"21448","2017-04":"21721","2017-03":"20449","2…
222779	团结新村	［武昌-中北路］团结大道	{"2016-12":"13311","2016-11":"12357","2016-10":"13671","2016-09":"12416","2016-08":"11150","2016-07":"11012","2016-06":"10442","2016-05":"10170","2016-04":"9596","2016-03":"8711","2016-02":"8485","2016-01":"9317","2017-12":"17375","2017-11":"17125","2017-10":"17205","2017-09":"17147","2017-08":"17021","2017-07":"17156","2017-06":"16864","2017-05":"17220","2017-04":"16834","2017-03":"16061","2017-…
222672	建机宿舍	［武昌-中北路］车家岭街	{"2016-12":"16208","2016-11":"14602","2016-10":"14818","2016-09":"13861","2016-08":"13574","2016-07":"13763","2016-06":"13795","2016-05":"13534","2016-04":"12483","2016-03":"12142","2016-02":"8939","2016-01":"8939","2017-12":"19805","2017-11":"19686","2017-10":"19501","2017-09":"19323","2017-08":"18515","2017-07":"19328","2017-06":"19230","2017-05":"18873","2017-04":"17128","2017-03":"18361","201…
221853	湖北省文联宿舍	［武昌-中北路］翠柳街	{"2016-12":"20148","2016-11":"20405","2016-10":"17017","2016-09":"16141","2016-08":"14272","2016-07":"12903","2016-06":"13159","2016-05":"12758","2016-04":"12125","2016-03":"11811","2016-02":"11401","2016-01":"11169","2017-12":"21973","2017-11":"21402","2017-10":"19033","2017-09":"20998","2017-08":"19780","2017-07":"20952","2017-06":"20991","2017-05":"19882","2017-04":"19437","2017-03":"19491","2…
221651	湖北省农业银行宿舍	［武昌-中北路］东湖路155号	{"2016-12":"19043","2016-11":"18882","2016-10":"15405","2016-09":"14612","2016-08":"14131","2016-07":"14524","2016-06":"13122","2016-05":"12776","2016-04":"12142","2016-03":"10431","2016-02":"10475","2016-01":"10179","2017-12":"21026","2017-11":"20749","2017-10":"22475","2017-09":"22506","2017-08":"22900","2017-07":"22280","2017-06":"21486","2017-05":"21313","2017-04":"20739","2017-03":"21381","2…
220894	世纪彩城	［武昌-中北路］中北路151号	{"2016-12":"21936","2016-11":"21871","2016-10":"21322","2016-09":"18981","2016-08":"18793","2016-07":"18218","2016-06":"16971","2016-05":"14048","2016-04":"13193","2016-03":"12858","2016-02":"12392","2016-01":"12287","2017-12":"24815","2017-11":"24273","2017-10":"23640","2017-09":"23610","2017-08":"22990","2017-07":"22789","2017-06":"22356","2017-05":"22162","2017-04":"21980","2017-03":"22234","2…
220528	英特小区	［武昌-中北路］徐东大街316号	{"2016-12":"17907","2016-11":"16702","2016-10":"16439","2016-09":"15221","2016-08":"14162","2016-07":"13877","2016-06":"13667","2016-05":"12592","2016-04":"12241","2016-03":"11004","2016-02":"10326","2016-01":"10365","2017-12":"20102","2017-11":"19884","2017-10":"20185","2017-09":"20069","2017-08":"20142","2017-07":"19887","2017-06":"19289","2017-05":"19076","2017-04":"18333","2017-03":"17567","2…
220285	十亩地小区	［武昌-中北路］东湖路143号	{"2016-12":"18148","2016-11":"17994","2016-10":"15459","2016-09":"14663","2016-08":"14491","2016-07":"13685","2016-06":"13680","2016-05":"11698","2016-04":"11118","2016-03":"10163","2016-02":"10031","2016-01":"10111","2017-12":"23912","2017-11":"23669","2017-10":"21716","2017-09":"21345","2017-08":"20702","2017-07":"20568","2017-06":"20404","2017-05":"20510","2017-04":"20510","2017-03":"19963","2…
214110	东亭花园	［武昌-中北路］东亭路10号	{"2016-12":"16035","2016-11":"15580","2016-10":"16808","2016-09":"13655","2016-08":"12734","2016-07":"12198","2016-06":"12017","2016-05":"11843","2016-04":"11112","2016-03":"10597","2016-02":"10364","2016-01":"10237","2017-12":"19209","2017-11":"18899","2017-10":"19009","2017-09":"19035","2017-08":"18777","2017-07":"18758","2017-06":"18504","2017-05":"18640","2017-04":"18395","2017-03":"17245","2…
214091	天源城	［武昌-中北路］中北路122号	{"2016-12":"22931","2016-11":"23172","2016-10":"21647","2016-09":"19230","2016-08":"17642","2016-07":"16970","2016-06":"16985","2016-05":"16031","2016-04":"15295","2016-03":"14099","2016-02":"13561","2016-01":"13328","2017-12":"23871","2017-11":"23340","2017-10":"23076","2017-09":"22843","2017-08":"22746","2017-07":"22656","2017-06":"22791","2017-05":"23164","2017-04":"23202","2017-03":"21543","2…
214057	盛世徐东	［武昌-中北路］徐东大街122号	{"2016-12":"19845","2016-11":"20480","2016-10":"17955","2016-09":"16308","2016-08":"14318","2016-07":"14493","2016-06":"14657","2016-05":"12595","2016-04":"10607","2016-03":"11037","2016-02":"11003","2016-01":"11191","2017-12":"24548","2017-11":"24953","2017-10":"24976","2017-09":"23350","2017-08":"23001","2017-07":"22909","2017-06":"22908","2017-05":"22642","2017-04":"20277","2017-03":"19581","2…
214017	天梨花园	［武昌-中北路］徐东大街90号	{"2016-12":"19486","2016-11":"17082","2016-10":"17866","2016-09":"15095","2016-08":"13973","2016-07":"11573","2016-06":"11708","2016-05":"11400","2016-04":"10881","2016-03":"10090","2016-02":"10428","2016-01":"10638","2017-12":"20497","2017-11":"20664","2017-10":"20643","2017-09":"20730","2017-08":"20499","2017-07":"20330","2017-06":"20229","2017-05":"20096","2017-04":"19680","2017-03":"19089","2…
213902	伟鹏苑	［武昌-中北路］中北路122号	{"2016-12":"20496","2016-11":"20884","2016-10":"19766","2016-09":"17788","2016-08":"16149","2016-07":"15430","2016-06":"14294","2016-05":"14460","2016-04":"12274","2016-03":"12862","2016-02":"12147","2016-01":"12031","2017-12":"24754","2017-11":"24915","2017-10":"24968","2017-09":"24767","2017-08":"24827","2017-07":"24401","2017-06":"24021","2017-05":"23370","2017-04":"23011","2017-03":"22801","2…
213889	兴华嘉天下	［武昌-中北路］徐东大街150号	{"2016-12":"21793","2016-11":"23091","2016-10":"22153","2016-09":"19373","2016-08":"17989","2016-07":"16388","2016-06":"14724","2016-05":"14110","2016-04":"13716","2016-03":"13382","2016-02":"13097","2016-01":"12755","2017-12":"26949","2017-11":"26538","2017-10":"26462","2017-09":"26480","2017-08":"26498","2017-07":"25476","2017-06":"23589","2017-05":"22610","2017-04":"23432","2017-03":"23288","2…
213823	新安花园	［武昌-中北路］中北路	{"2016-12":"21090","2016-11":"22057","2016-10":"17354","2016-09":"17832","2016-08":"16422","2016-07":"14918","2016-06":"14227","2016-05":"13862","2016-04":"13836","2016-03":"11220","2016-02":"11155","2016-01":"11153","2017-12":"20833","2017-11":"21123","2017-10":"22384","2017-09":"21918","2017-08":"22020","2017-07":"22307","2017-06":"22307","2017-05":"22258","2017-04":"21771","2017-03":"21316","2…
213725	东湖壹号	［武昌-中北路］中北路120号	{"2016-12":"31871","2016-11":"31532","2016-10":"30748","2016-09":"27379","2016-08":"25964","2016-07":"24332","2016-06":"22237","2016-05":"21278","2016-04":"20301","2016-03":"19443","2016-02":"17054","2016-01":"16891","2017-12":"35451","2017-11":"35303","2017-10":"35722","2017-09":"35608","2017-08":"35281","2017-07":"34860","2017-06":"34171","2017-05":"33938","2017-04":"34542","2017-03":"32613","2…
213708	同成富苑	［武昌-中北路］中北路131号	{"2016-12":"19230","2016-11":"16752","2016-10":"17655","2016-09":"16026","2016-08":"14529","2016-07":"13407","2016-06":"13942","2016-05":"12213","2016-04":"11652","2016-03":"11046","2016-02":"10032","2016-01":"10000","2017-12":"23259","2017-11":"22427","2017-10":"21669","2017-09":"22316","2017-08":"22972","2017-07":"21780","2017-06":"21466","2017-05":"20871","2017-04":"20789","2017-03":"20677","2…
213660	沙湖公寓	［武昌-中北路］公正路33号	{"2016-12":"21226","2016-11":"21435","2016-10":"17572","2016-09":"17368","2016-08":"17660","2016-07":"18000","2016-06":"17817","2016-05":"15680","2016-04":"14960","2016-03":"14121","2016-02":"13873","2016-01":"12969","2017-12":"28470","2017-11":"25958","2017-10":"24964","2017-09":"25248","2017-08":"26337","2017-07":"27174","2017-06":"22816","2017-05":"19057","2017-04":"19057","2017-03":"22495","2…
213616	水云居(秦园东路)	［武昌-中北路］秦园东路	{"2016-12":"20000","2016-11":"20000","2016-10":"18957","2016-09":"18142","2016-08":"17490","2016-07":"15998","2016-06":"15054","2016-05":"14749","2016-04":"13872","2016-03":"12255","2016-02":"11743","2016-01":"11686","2017-12":"24829","2017-11":"26739","2017-10":"22918","2017-09":"22792","2017-08":"22458","2017-07":"21825","2017-06":"21339","2017-05":"21169","2017-04":"20480","2017-03":"20417","2…
213551	爱尚东亭	［武昌-中北路］中北路257号	{"2016-12":"20885","2016-11":"20987","2016-10":"20297","2016-09":"18486","2016-08":"18211","2016-07":"16612","2016-06":"15907","2016-05":"15242","2016-04":"15052","2016-03":"14026","2016-02":"14443","2016-01":"14304","2017-12":"26666","2017-11":"27196","2017-10":"25945","2017-09":"24368","2017-08":"23927","2017-07":"23439","2017-06":"23823","2017-05":"23365","2017-04":"23263","2017-03":"22526","2…
213542	新安金沙豪庭	［武昌-中北路］中北路213号	{"2016-12":"25583","2016-11":"25583","2016-10":"20122","2016-09":"16380","2016-08":"17600","2016-07":"16944","2016-06":"16068","2016-05":"15173","2016-04":"14840","2016-03":"14205","2016-02":"14022","2016-01":"13610","2017-12":"26936","2017-11":"26848","2017-10":"22861","2017-09":"22731","2017-08":"22736","2017-07":"22640","2017-06":"23874","2017-05":"24203","2017-04":"23001","2017-03":"21852","2…
213216	沙湖花园	［武昌-中北路］徐东大街136号	{"2016-12":"24801","2016-11":"24789","2016-10":"21187","2016-09":"19242","2016-08":"18538","2016-07":"19455","2016-06":"19015","2016-05":"18222","2016-04":"17713","2016-03":"17282","2016-02":"16736","2016-01":"16562","2017-12":"20000","2017-11":"20102","2017-10":"21146","2017-09":"22999","2017-08":"22608","2017-07":"22510","2017-06":"22512","2017-05":"21814","2017-04":"21800","2017-03":"26153","2…
213092	福星惠誉国际城	［武昌-中北路］徐东大街28号	{"2016-12":"23221","2016-11":"23380","2016-10":"23499","2016-09":"20989","2016-08":"19836","2016-07":"17890","2016-06":"17082","2016-05":"15420","2016-04":"14990","2016-03":"14625","2016-02":"13935","2016-01":"13841","2017-12":"28429","2017-11":"28083","2017-10":"28777","2017-09":"28424","2017-08":"27610","2017-07":"26827","2017-06":"26890","2017-05":"25409","2017-04":"24726","2017-03":"24999","2…
213067	广厦中北领秀	［武昌-中北路］中北路135号	{"2016-12":"22671","2016-11":"22709","2016-10":"22664","2016-09":"21447","2016-08":"17339","2016-07":"17164","2016-06":"17290","2016-05":"17204","2016-04":"17621","2016-03":"15961","2016-02":"14948","2016-01":"15001","2017-12":"26624","2017-11":"27007","2017-10":"27012","2017-09":"26881","2017-08":"27100","2017-07":"27465","2017-06":"27690","2017-05":"23223","2017-04":"23004","2017-03":"24400","2…
212988	领寓	［武昌-中北路］中北路107-2号	{"2016-12":"22083","2016-11":"21333","2016-10":"22122","2016-09":"21463","2016-08":"20126","2016-07":"18551","2016-06":"18151","2016-05":"17769","2016-04":"16712","2016-03":"16585","2016-02":"15399","2016-01":"14468","2017-12":"28488","2017-11":"27537","2017-10":"26711","2017-09":"26402","2017-08":"26153","2017-07":"26429","2017-06":"26865","2017-05":"25146","2017-04":"23714","2017-03":"22617","2…
212779	沙湖金港苑	［武昌-中北路］武车路	{"2016-12":"19479","2016-11":"20328","2016-10":"20352","2016-09":"20029","2016-08":"15920","2016-07":"15030","2016-06":"15181","2016-05":"12736","2016-04":"13185","2016-03":"12201","2016-02":"11435","2016-01":"11639","2017-12":"25219","2017-11":"26118","2017-10":"24493","2017-09":"23324","2017-08":"22671","2017-07":"22681","2017-06":"21930","2017-05":"21530","2017-04":"20257","2017-03":"19937","2…
212756	东湖香榭水岸	［武昌-中北路］东湖路328号	{"2016-12":"22829","2016-11":"22837","2016-10":"23337","2016-09":"21545","2016-08":"18518","2016-07":"17129","2016-06":"17023","2016-05":"16475","2016-04":"16625","2016-03":"15892","2016-02":"14452","2016-01":"14635","2017-12":"31230","2017-11":"30583","2017-10":"29972","2017-09":"28825","2017-08":"27163","2017-07":"26121","2017-06":"24990","2017-05":"23995","2017-04":"22957","2017-03":"23180","2…
212716	锦绣江南一期	［武昌-中北路］中北路126号	{"2016-12":"27666","2016-11":"28575","2016-10":"27954","2016-09":"24082","2016-08":"22915","2016-07":"21751","2016-06":"20907","2016-05":"20422","2016-04":"19484","2016-03":"18129","2016-02":"16859","2016-01":"16707","2017-12":"30284","2017-11":"30227","2017-10":"30106","2017-09":"29919","2017-08":"29482","2017-07":"28935","2017-06":"28529","2017-05":"28616","2017-04":"28270","2017-03":"28022","2…
914408	水岸星城B区(别墅)	［武昌-中北路］徐东二路2号	{"2017-12":"37549","2017-11":"37152","2017-10":"36520","2017-09":"35358","2017-08":"35648","2017-07":"34743","2017-06":"37151","2018-11":"46414","2018-10":"48076","2018-09":"48763","2018-08":"49726","2018-07":"49574","2018-06":"46459","2018-05":"46530","2018-04":"40766","2018-03":"33887","2018-02":"35599","2018-01":"36593"}
724964	楚汉新居	［武昌-中北路］中北路149号	{"2016-12":"17416","2016-11":"18115","2016-10":"16319","2016-09":"16739","2016-08":"16595","2016-07":"15546","2016-06":"15032","2016-05":"15178","2016-04":"14891","2016-03":"13921","2016-02":"11120","2016-01":"10238","2017-12":"26388","2017-11":"26364","2017-10":"25412","2017-09":"23639","2017-08":"21931","2017-07":"21243","2017-06":"18885","2017-05":"18865","2017-04":"18282","2017-03":"17592","2…
615362	万达御湖世家	［武昌-中北路］烟霞路	{"2016-12":"35153","2016-11":"35133","2016-10":"35718","2016-09":"32597","2016-08":"29367","2016-07":"28722","2016-06":"29480","2016-05":"27646","2016-04":"25331","2016-03":"23873","2016-02":"22780","2016-01":"22497","2017-12":"40849","2017-11":"40516","2017-10":"39519","2017-09":"38974","2017-08":"38742","2017-07":"38243","2017-06":"38177","2017-05":"36915","2017-04":"37905","2017-03":"36242","2…
605944	东亭计生委宿舍	［武昌-中北路］东亭一路	{"2016-12":"15775","2016-11":"14210","2016-10":"14231","2016-09":"13936","2016-08":"13726","2016-07":"13225","2016-06":"12751","2016-05":"11884","2016-04":"11295","2016-03":"10624","2016-02":"10192","2016-01":"10192","2017-12":"17766","2017-11":"20925","2017-10":"18272","2017-09":"18895","2017-08":"19076","2017-07":"17670","2017-06":"17170","2017-05":"17998","2017-04":"17935","2017-03":"18547","2…
596937	联发九都国际	［武昌-中北路］徐东大街	{"2016-12":"20009","2016-11":"20035","2016-10":"21335","2016-09":"18570","2016-08":"17891","2016-07":"15917","2016-06":"15903","2016-05":"14629","2016-04":"13879","2016-03":"13589","2016-02":"14429","2016-01":"14462","2017-12":"27232","2017-11":"26646","2017-10":"26619","2017-09":"26746","2017-08":"26200","2017-07":"25512","2017-06":"24878","2017-05":"25227","2017-04":"24402","2017-03":"22492","2…
592922	水岸国际沙湖公馆	［武昌-中北路］团结大道	{"2016-12":"25000","2016-11":"24885","2016-10":"21276","2016-09":"20072","2016-08":"19338","2016-07":"18424","2016-06":"17012","2016-05":"16303","2016-04":"15848","2016-03":"14023","2016-02":"13429","2016-01":"13818","2017-12":"30166","2017-11":"30110","2017-10":"29787","2017-09":"29787","2017-08":"29623","2017-07":"29684","2017-06":"27142","2017-05":"26301","2017-04":"25737","2017-03":"25534","2…
570715	铂金天地	［武昌-中北路］沙湖路	{"2016-12":"15687","2016-11":"12922","2016-10":"12433","2016-09":"11388","2016-08":"12155","2016-07":"11935","2016-06":"10851","2016-05":"10215","2016-04":"9627","2016-03":"9147","2016-02":"9840","2016-01":"8622","2017-12":"17936","2017-11":"17501","2017-10":"17021","2017-09":"16015","2017-08":"15122","2017-07":"15895","2017-06":"15882","2017-05":"14948","2017-04":"13306","2017-03":"13392","2017-…
569279	锦绣中北	［武昌-中北路］中北路132号	{"2016-12":"16796","2016-11":"16226","2016-10":"12046","2016-09":"11962","2016-08":"13640","2016-07":"12363","2016-06":"12876","2016-05":"11346","2016-04":"11678","2016-03":"11023","2016-02":"10323","2016-01":"10224","2017-12":"24941","2017-11":"25351","2017-10":"25007","2017-09":"24985","2017-08":"23830","2017-07":"22903","2017-06":"22905","2017-05":"22612","2017-04":"22612","2017-03":"17800","2…
561610	梦湖水岸	［武昌-中北路］友谊大道318号	{"2016-12":"25373","2016-11":"24293","2016-10":"22558","2016-09":"19996","2016-08":"20246","2016-07":"17913","2016-06":"16790","2016-05":"16312","2016-04":"15982","2016-03":"14855","2016-02":"14311","2016-01":"14214","2017-12":"28131","2017-11":"27915","2017-10":"29217","2017-09":"29911","2017-08":"30467","2017-07":"30135","2017-06":"29654","2017-05":"29557","2017-04":"28257","2017-03":"26180","2…
478944	安顺星苑	［武昌-中北路］中北路115号	{"2016-12":"21627","2016-11":"22902","2016-10":"21333","2016-09":"18722","2016-08":"17128","2016-07":"17301","2016-06":"17396","2016-05":"15422","2016-04":"14960","2016-03":"14035","2016-02":"13178","2016-01":"13525","2017-12":"27799","2017-11":"27755","2017-10":"27453","2017-09":"26455","2017-08":"26268","2017-07":"26680","2017-06":"25119","2017-05":"24967","2017-04":"24581","2017-03":"23028","2…
450115	楚天丽园	［武昌-中北路］东湖路173号	{"2016-12":"16000","2016-11":"16259","2016-10":"15854","2016-09":"15798","2016-08":"15560","2016-07":"14662","2016-06":"14454","2016-05":"10497","2016-04":"9976","2016-03":"9717","2016-02":"9380","2016-01":"9189","2017-12":"27208","2017-11":"27680","2017-10":"27596","2017-09":"25834","2017-08":"25599","2017-07":"25403","2017-06":"25400","2017-05":"24835","2017-04":"24837","2017-03":"24488","2017-…
372733	卫生厅宿舍	［武昌-中北路］东湖路165号	{"2016-12":"20454","2016-11":"17818","2016-10":"18089","2016-09":"17102","2016-08":"17129","2016-07":"17129","2016-06":"16996","2016-05":"14259","2016-04":"13689","2016-03":"13864","2016-02":"13838","2016-01":"14013","2017-12":"30000","2017-11":"29768","2017-10":"25843","2017-09":"25352","2017-08":"25352","2017-07":"23876","2017-06":"23874","2017-05":"22279","2017-04":"22260","2017-03":"20339","2…
1024009	融创中心武汉壹号院	［武昌-中北路］公正路	{"2018-11":"36801","2018-10":"37441","2018-09":"46048","2018-08":"41797","2018-07":"33561","2018-06":"34008","2018-05":"34102","2018-04":"35000","2018-03":"35000","2018-02":"35000","2018-01":"35000"}
846614	复地东湖国际四期	［武昌-中北路］兴沪路	{"2017-12":"40857","2017-11":"40084","2017-10":"39788","2017-09":"39113","2017-08":"38400","2017-07":"38378","2017-06":"38409","2017-05":"38454","2017-04":"37734","2017-03":"36598","2018-11":"40750","2018-10":"40991","2018-09":"41227","2018-08":"41481","2018-07":"41249","2018-06":"41310","2018-05":"41385","2018-04":"41378","2018-03":"41884","2018-02":"41717","2018-01":"41609"}
795114	金沙泊岸	［武昌-中北路］秦园东路	{"2016-12":"20987","2016-11":"20977","2016-10":"22551","2016-09":"21018","2016-08":"20654","2016-07":"20376","2017-12":"26803","2017-11":"26934","2017-10":"27081","2017-09":"27063","2017-08":"26595","2017-07":"24881","2017-06":"24704","2017-05":"23580","2017-04":"23564","2017-03":"22377","2017-02":"21899","2017-01":"22523","2018-11":"31776","2018-10":"32002","2018-09":"32803","2018-08":"33048","2…
1004188	舒苑大厦	［武昌-中北路］友谊大道336号	{"2017-12":"18000","2017-11":"18000","2018-11":"20716","2018-10":"22480","2018-09":"22611","2018-08":"21816","2018-07":"21922","2018-06":"21849","2018-05":"21540","2018-04":"22235","2018-03":"22597","2018-02":"22556","2018-01":"20204"}
1001463	龙源国际广场	［武昌-中北路］中北路24号	{"2017-12":"20099","2017-11":"22000","2018-11":"28000","2018-10":"28882","2018-09":"22287","2018-08":"22386","2018-07":"22219","2018-06":"22658","2018-05":"22848","2018-04":"22852","2018-03":"23312","2018-02":"24514","2018-01":"24329"}
1000744	福星惠誉国际城四期悦公馆	［武昌-中北路］团结大道	{"2017-12":"25745","2017-11":"24959","2018-11":"23618","2018-10":"26038","2018-09":"28314","2018-08":"27711","2018-07":"25203","2018-06":"27519","2018-05":"26736","2018-04":"25908","2018-03":"25937","2018-02":"24324","2018-01":"25479"}
1000691	万达御湖壹号	［武昌-中北路］中北路171号	{"2017-12":"34139","2017-11":"35235","2018-11":"32337","2018-10":"32898","2018-09":"34666","2018-08":"35560","2018-07":"35734","2018-06":"35555","2018-05":"35668","2018-04":"37575","2018-03":"35798","2018-02":"35764","2018-01":"40892"}
1000690	万达行政公馆	［武昌-中北路］松竹路28号	{"2017-12":"32568","2017-11":"25698","2018-11":"30472","2018-10":"30761","2018-09":"30916","2018-08":"31074","2018-07":"31593","2018-06":"31779","2018-05":"31518","2018-04":"31178","2018-03":"31736","2018-02":"31896","2018-01":"32798"}
998913	越秀星悦峰	［武昌-中北路］中北路259号	{"2017-12":"31039","2017-11":"30017","2018-11":"29288","2018-10":"29275","2018-09":"29343","2018-08":"29374","2018-07":"29425","2018-06":"29877","2018-05":"31384","2018-04":"31728","2018-03":"31784","2018-02":"31801","2018-01":"31517"}
989057	福星惠誉国际城3期	［武昌-中北路］团结大道	{"2017-12":"29632","2017-11":"28618","2017-10":"28719","2017-09":"28541","2018-11":"27829","2018-10":"27929","2018-09":"28578","2018-08":"28761","2018-07":"28743","2018-06":"28886","2018-05":"29119","2018-04":"29291","2018-03":"29364","2018-02":"29414","2018-01":"29457"}
989041	东亭花园樱花苑	［武昌-中北路］东亭路10号	{"2017-12":"19143","2017-11":"18616","2017-10":"19756","2017-09":"19016","2018-11":"20906","2018-10":"20879","2018-09":"21076","2018-08":"21342","2018-07":"21071","2018-06":"19509","2018-05":"21344","2018-04":"21597","2018-03":"21170","2018-02":"19329","2018-01":"19213"}
989040	东亭花园丁香苑	［武昌-中北路］东亭路10号	{"2017-12":"19296","2017-11":"19285","2017-10":"19544","2017-09":"19310","2018-11":"18578","2018-10":"18977","2018-09":"19285","2018-08":"19285","2018-07":"19341","2018-06":"19332","2018-05":"19630","2018-04":"19725","2018-03":"19549","2018-02":"19285","2018-01":"19457"}
988226	东亭花园玫瑰苑	［武昌-中北路］东亭路10号	{"2017-12":"22555","2017-11":"21705","2017-10":"22816","2017-09":"24770","2018-11":"19512","2018-10":"19512","2018-09":"18999","2018-08":"19612","2018-07":"19564","2018-06":"18626","2018-05":"15331","2018-04":"16185","2018-03":"19285","2018-02":"19285","2018-01":"20197"}
988225	东亭花园恒达苑	［武昌-中北路］东亭路10号	{"2017-12":"19548","2017-11":"18912","2017-10":"17935","2018-11":"21506","2018-10":"20618","2018-09":"18683","2018-08":"18700","2018-07":"18595","2018-06":"18679","2018-05":"18646","2018-04":"18646","2018-03":"18846","2018-02":"19548","2018-01":"19548"}
988224	东亭花园海棠苑	［武昌-中北路］东亭路10号	{"2017-12":"20074","2017-11":"18816","2017-10":"19411","2018-11":"18173","2018-10":"18051","2018-09":"19392","2018-08":"18644","2018-07":"19171","2018-06":"19472","2018-05":"19170","2018-04":"19073","2018-03":"19017","2018-02":"20741","2018-01":"19956"}
944880	复地东湖国际(七八期)	［武昌-中北路］ 兴武路,近兴国路	{"2017-12":"28685","2017-11":"34488","2017-10":"36333","2018-11":"40159","2018-10":"40301","2018-09":"40366","2018-08":"41753","2018-07":"41913","2018-06":"41703","2018-05":"42984","2018-04":"42239","2018-03":"41408","2018-02":"45984","2018-01":"37504"}
944845	统建锦绣江南二四期	［武昌-中北路］中北路126号	{"2017-12":"31320","2017-11":"30963","2017-10":"30715","2017-09":"30577","2018-11":"31348","2018-10":"31708","2018-09":"31555","2018-08":"31477","2018-07":"31545","2018-06":"31997","2018-05":"31253","2018-04":"31242","2018-03":"31519","2018-02":"31580","2018-01":"31029"}
914407	水岸星城C区(别墅)	［武昌-中北路］福星西路	{"2017-12":"33121","2017-11":"32019","2017-10":"32539","2017-09":"38277","2017-08":"37236","2017-07":"37624","2017-06":"34892","2018-11":"46315","2018-10":"45832","2018-09":"48047","2018-08":"46955","2018-07":"43530","2018-06":"40322","2018-05":"38095","2018-04":"37111","2018-03":"40510","2018-02":"47826","2018-01":"44606"}
847118	新长江香榭东沙	［武昌-中北路］公正路	{"2017-12":"27000","2017-11":"27000","2017-10":"27000","2018-11":"35580","2018-10":"35796","2018-09":"35024","2018-08":"32294","2018-07":"24947","2018-06":"24384","2018-05":"27000","2018-04":"27000","2018-03":"27000","2018-02":"27000","2018-01":"27000"}
846615	复地东湖国际(五六期)	［武昌-中北路］兴沪路,近西岭路	{"2017-12":"41299","2017-11":"39037","2017-10":"37886","2017-09":"37593","2017-08":"37505","2017-07":"36874","2017-06":"37454","2017-05":"37159","2017-04":"35337","2017-03":"34586","2018-11":"41091","2018-10":"41041","2018-09":"41454","2018-08":"42144","2018-07":"41674","2018-06":"42001","2018-05":"42407","2018-04":"42853","2018-03":"42957","2018-02":"41933","2018-01":"41493"}
846612	复地东湖国际三期	［武昌-中北路］兴武路,近兴国北路	{"2017-12":"48507","2017-11":"47516","2017-10":"45731","2017-09":"43985","2017-08":"43724","2017-07":"43265","2017-06":"43230","2017-05":"43249","2017-04":"40522","2017-03":"37132","2018-11":"45246","2018-10":"45200","2018-09":"44856","2018-08":"45426","2018-07":"46851","2018-06":"47687","2018-05":"47927","2018-04":"48339","2018-03":"48273","2018-02":"47609","2018-01":"47556"}
212698	阳光水岸(友谊大道)	［武昌-积玉桥］友谊大道194号	{"2016-12":"18787","2016-11":"18787","2016-10":"18787","2016-09":"15561","2016-08":"15668","2016-07":"15744","2016-06":"14968","2016-05":"13208","2016-04":"12858","2016-03":"12232","2016-02":"11741","2016-01":"11621","2017-12":"23347","2017-11":"23783","2017-10":"22542","2017-09":"22601","2017-08":"22436","2017-07":"22870","2017-06":"23007","2017-05":"22762","2017-04":"22252","2017-03":"20494","2…
302591	税务局宿舍(南湖路)	［武昌-南湖花园］长虹桥103号	{"2016-12":"10867","2016-11":"10436","2016-10":"10872","2016-09":"10000","2016-08":"10000","2016-07":"10000","2017-12":"17925","2017-11":"18000","2017-10":"17557","2017-09":"15956","2017-08":"15800","2017-07":"14309","2017-06":"14292","2017-05":"10938","2017-04":"10938","2017-03":"10938","2017-02":"10938","2017-01":"10938","2018-11":"20588","2018-10":"20588","2018-09":"20588","2018-08":"20588","2…
214125	银海华庭	［武昌-水果湖］八一路87号	{"2016-12":"21398","2016-11":"21575","2016-10":"20999","2016-09":"20382","2016-08":"20711","2016-07":"20077","2016-06":"19595","2016-05":"16357","2016-04":"15329","2016-03":"14805","2016-02":"13099","2016-01":"13265","2017-12":"26892","2017-11":"26921","2017-10":"26911","2017-09":"26893","2017-08":"25809","2017-07":"25267","2017-06":"25152","2017-05":"24730","2017-04":"23486","2017-03":"22742","2…
213886	银海山庄	［武昌-水果湖］洪山侧路52号	{"2016-12":"19961","2016-11":"19607","2016-10":"21081","2016-09":"19952","2016-08":"19502","2016-07":"18632","2016-06":"18612","2016-05":"17182","2016-04":"16355","2016-03":"14749","2016-02":"14255","2016-01":"13873","2017-12":"27777","2017-11":"25036","2017-10":"24232","2017-09":"24161","2017-08":"23925","2017-07":"23207","2017-06":"23205","2017-05":"22776","2017-04":"22774","2017-03":"20381","2…
213734	清江花园	［武昌-水果湖］中南三路50号	{"2016-12":"19529","2016-11":"17815","2016-10":"19720","2016-09":"17148","2016-08":"14780","2016-07":"15813","2016-06":"14467","2016-05":"14089","2016-04":"13833","2016-03":"13806","2016-02":"12913","2016-01":"12879","2017-12":"27257","2017-11":"29724","2017-10":"29380","2017-09":"20409","2017-08":"20400","2017-07":"20293","2017-06":"20291","2017-05":"19916","2017-04":"19914","2017-03":"19277","2…
213683	舒心苑	［武昌-水果湖］水果湖路37号	{"2016-12":"24424","2016-11":"23990","2016-10":"23820","2016-09":"23330","2016-08":"23669","2016-07":"23628","2016-06":"23561","2016-05":"21858","2016-04":"18822","2016-03":"17795","2016-02":"16512","2016-01":"16373","2017-12":"31177","2017-11":"31147","2017-10":"31677","2017-09":"31791","2017-08":"30365","2017-07":"29552","2017-06":"27982","2017-05":"25614","2017-04":"26173","2017-03":"26143","2…
373764	法院宿舍	［武昌-水果湖］东三路	{"2016-12":"13866","2016-11":"10822","2016-10":"9037","2016-09":"9083","2016-08":"10683","2016-07":"10034","2016-06":"9806","2016-05":"9228","2016-04":"8859","2016-03":"8603","2016-02":"8366","2016-01":"8472","2017-12":"19895","2017-11":"21406","2017-10":"23829","2017-09":"28871","2017-08":"28859","2017-07":"28708","2017-06":"28706","2017-05":"28175","2017-04":"28172","2017-03":"10570","2017-02":…
213588	育才嘉苑	［武昌-武昌火车站］千家街8号	{"2016-12":"18475","2016-11":"17012","2016-10":"15517","2016-09":"15469","2016-08":"15447","2016-07":"14966","2016-06":"14025","2016-05":"14024","2016-04":"13584","2016-03":"12942","2016-02":"13304","2016-01":"11498","2017-12":"21210","2017-11":"21056","2017-10":"20553","2017-09":"19612","2017-08":"19965","2017-07":"20145","2017-06":"20000","2017-05":"19913","2017-04":"19776","2017-03":"19495","2…
213587	站前阳光	［武昌-武昌火车站］南安街13号	{"2016-12":"17968","2016-11":"18006","2016-10":"17671","2016-09":"16595","2016-08":"15999","2016-07":"14904","2016-06":"14194","2016-05":"12810","2016-04":"12588","2016-03":"12611","2016-02":"12696","2016-01":"12703","2017-12":"20257","2017-11":"20312","2017-10":"18658","2017-09":"18418","2017-08":"18471","2017-07":"18270","2017-06":"18933","2017-05":"18958","2017-04":"18648","2017-03":"18154","2…
213571	中南国际城	［武昌-武昌火车站］武珞路442号	{"2016-12":"20984","2016-11":"20940","2016-10":"20913","2016-09":"20072","2016-08":"19010","2016-07":"17536","2016-06":"16000","2016-05":"14711","2016-04":"14728","2016-03":"14587","2016-02":"14056","2016-01":"13782","2017-12":"24403","2017-11":"24308","2017-10":"24137","2017-09":"24262","2017-08":"24273","2017-07":"23782","2017-06":"22748","2017-05":"22054","2017-04":"21808","2017-03":"21576","2…
213562	金涛铭座	［武昌-武昌火车站］千家街18号	{"2016-12":"15190","2016-11":"16633","2016-10":"16534","2016-09":"14691","2016-08":"13988","2016-07":"13258","2016-06":"12744","2016-05":"12215","2016-04":"11895","2016-03":"10603","2016-02":"10466","2016-01":"10496","2017-12":"22545","2017-11":"22571","2017-10":"22800","2017-09":"22626","2017-08":"20100","2017-07":"19691","2017-06":"19631","2017-05":"18633","2017-04":"18649","2017-03":"17147","2…
213467	欣隆紫阳苑	［武昌-武昌火车站］张之洞路280号	{"2016-12":"22720","2016-11":"23063","2016-10":"22692","2016-09":"20271","2016-08":"19797","2016-07":"19554","2016-06":"18424","2016-05":"16666","2016-04":"16660","2016-03":"16193","2016-02":"15866","2016-01":"15549","2017-12":"29219","2017-11":"29381","2017-10":"26779","2017-09":"25449","2017-08":"26157","2017-07":"29173","2017-06":"28678","2017-05":"26985","2017-04":"23571","2017-03":"23571","2…
213283	凯旋名邸	［武昌-武昌火车站］静安路7号	{"2016-12":"18538","2016-11":"18246","2016-10":"18106","2016-09":"16250","2016-08":"16401","2016-07":"15909","2016-06":"14745","2016-05":"14229","2016-04":"13539","2016-03":"13102","2016-02":"12867","2016-01":"12780","2017-12":"22801","2017-11":"22752","2017-10":"22539","2017-09":"22030","2017-08":"21850","2017-07":"21244","2017-06":"20479","2017-05":"19674","2017-04":"19190","2017-03":"19324","2…
1042744	佳兆业广场天御	［武昌-武昌火车站］武珞路	{"2018-11":"31776","2018-10":"31887","2018-09":"32682","2018-08":"34040","2018-07":"34590","2018-06":"34270","2018-05":"34276"}
1059683	武昌轻工设计院	［武昌-武昌火车站］首义路176号	{"2018-11":"20168","2018-10":"20974","2018-09":"21206","2018-08":"20653"}
1052706	化研大院	［武昌-武昌火车站］张之洞路245号	{"2018-11":"20592","2018-10":"20653","2018-09":"20275","2018-08":"20064","2018-07":"20545"}
1016113	武昌梅苑离职干部休养所	［武昌-武昌火车站］紫阳东路	{"2017-12":"18000","2018-11":"21102","2018-10":"20831","2018-09":"21064","2018-08":"21056","2018-07":"19393","2018-06":"19393","2018-05":"19155","2018-04":"18960","2018-03":"18805","2018-02":"18000","2018-01":"18000"}
1008390	中船重工第七一九研究所	［武昌-武昌火车站］中山路450号	{"2017-12":"11500","2018-11":"29963","2018-10":"29963","2018-09":"29724","2018-08":"30032","2018-07":"24921","2018-06":"22932","2018-05":"22926","2018-04":"22869","2018-03":"20847","2018-02":"19529","2018-01":"16939"}
1000739	帝斯曼国际中心	［武昌-武昌火车站］武珞路421号	{"2017-12":"36173","2017-11":"37106","2018-11":"38599","2018-10":"38813","2018-09":"39806","2018-08":"40000","2018-07":"39913","2018-06":"37835","2018-05":"35888","2018-04":"37367","2018-03":"37846","2018-02":"38027","2018-01":"37118"}
1000729	99号公寓	［武昌-武昌火车站］丁字桥路99号	{"2017-12":"15209","2017-11":"14705","2018-11":"17909","2018-10":"17952","2018-09":"18017","2018-08":"17959","2018-07":"17659","2018-06":"17441","2018-05":"17430","2018-04":"17594","2018-03":"16413","2018-02":"16440","2018-01":"15164"}
989050	奥山创意街区(商住楼)	［武昌-武昌火车站］武珞路六巷	{"2017-12":"31359","2017-11":"27000","2017-10":"22200","2018-11":"21746","2018-10":"21746","2018-09":"23202","2018-08":"24295","2018-07":"27015","2018-06":"27227","2018-05":"28150","2018-04":"28233","2018-03":"28221","2018-02":"29700","2018-01":"31016"}
952217	嘉园大厦	［武昌-武昌火车站］中南一路3号	{"2017-12":"19843","2017-11":"19627","2017-10":"19598","2017-09":"19596","2018-11":"23605","2018-10":"24162","2018-09":"22789","2018-08":"22022","2018-07":"22344","2018-06":"23789","2018-05":"23073","2018-04":"21319","2018-03":"20260","2018-02":"19804","2018-01":"19757"}
944846	奥山创意街区	［武昌-武昌火车站］武珞路六巷	{"2017-12":"26323","2017-11":"26186","2017-10":"25970","2017-09":"26673","2018-11":"27438","2018-10":"27577","2018-09":"27907","2018-08":"27900","2018-07":"27878","2018-06":"27914","2018-05":"27927","2018-04":"27927","2018-03":"27873","2018-02":"27911","2018-01":"29136"}
926088	万金国际广场	［武昌-武昌火车站］紫阳东路	{"2017-12":"16455","2017-11":"16370","2017-10":"16338","2017-09":"16344","2017-08":"16432","2017-07":"15956","2018-11":"16698","2018-10":"16797","2018-09":"16776","2018-08":"16754","2018-07":"16675","2018-06":"16640","2018-05":"16487","2018-04":"16038","2018-03":"15864","2018-02":"16100","2018-01":"16240"}
910779	阜华领秀中南	［武昌-武昌火车站］中南路3号	{"2017-12":"17627","2017-11":"17657","2017-10":"17292","2017-09":"17248","2017-08":"17304","2017-07":"17124","2017-06":"17906","2018-11":"16763","2018-10":"16933","2018-09":"16950","2018-08":"17024","2018-07":"17134","2018-06":"17036","2018-05":"17212","2018-04":"17219","2018-03":"17454","2018-02":"17749","2018-01":"17766"}
880174	大东门四村	［武昌-武昌火车站］中山路	{"2017-12":"17841","2017-11":"18370","2017-10":"19198","2017-09":"19778","2017-08":"17430","2017-07":"16982","2017-06":"15706","2017-05":"15494","2018-11":"20043","2018-10":"20558","2018-09":"22386","2018-08":"24936","2018-07":"25094","2018-06":"20390","2018-05":"19425","2018-04":"18868","2018-03":"18467","2018-02":"19047","2018-01":"18210"}
847491	长春小区(舒家街)	［武昌-武昌火车站］舒家街78号	{"2017-12":"18095","2017-11":"17813","2017-10":"19427","2017-09":"20001","2017-08":"20521","2017-07":"18318","2017-06":"17210","2017-05":"17075","2017-04":"17517","2017-03":"15002","2018-11":"19283","2018-10":"20649","2018-09":"21353","2018-08":"21500","2018-07":"21509","2018-06":"21438","2018-05":"20510","2018-04":"20540","2018-03":"20540","2018-02":"20534","2018-01":"20348"}
847359	江零南苑	［武昌-武昌火车站］张之洞路284号	{"2017-12":"17500","2017-11":"17500","2017-10":"17500","2018-11":"15743","2018-10":"15679","2018-09":"16561","2018-08":"14948","2018-07":"14035","2018-06":"13874","2018-05":"14882","2018-04":"17500","2018-03":"17500","2018-02":"17500","2018-01":"17500"}
847075	湖北省民主党派机关团体宿舍	［武昌-武昌火车站］首义路71号	{"2017-12":"18720","2017-11":"18720","2017-10":"18720","2017-09":"18720","2017-08":"18720","2017-07":"18492","2017-06":"18630","2017-05":"18987","2017-04":"17832","2018-11":"19537","2018-10":"19583","2018-09":"19868","2018-08":"20544","2018-07":"20288","2018-06":"20682","2018-05":"21756","2018-04":"21657","2018-03":"20317","2018-02":"20526","2018-01":"19380"}
847066	湖北省城市规划设计研究院宿舍	［武昌-武昌火车站］中南一路47号	{"2017-12":"35235","2017-11":"34591","2017-10":"33390","2017-09":"32311","2017-08":"31739","2017-07":"29329","2017-06":"28376","2017-05":"27471","2017-04":"25889","2018-11":"36703","2018-10":"36846","2018-09":"36277","2018-08":"35388","2018-07":"35618","2018-06":"35685","2018-05":"36986","2018-04":"38343","2018-03":"35631","2018-02":"35257","2018-01":"35156"}
846937	武珞路社区	［武昌-武昌火车站］中南一路25号	{"2017-12":"21195","2017-11":"21311","2017-10":"19202","2017-09":"18991","2017-08":"18900","2017-07":"18856","2017-06":"19446","2017-05":"17728","2017-04":"17730","2018-11":"33496","2018-10":"37189","2018-09":"38279","2018-08":"38550","2018-07":"38192","2018-06":"36275","2018-05":"28323","2018-04":"23397","2018-03":"29182","2018-02":"21833","2018-01":"21469"}
846441	省幼师宿舍(紫阳东路)	［武昌-武昌火车站］紫阳东路	{"2017-12":"19807","2017-11":"19946","2017-10":"19935","2017-09":"19946","2017-08":"19259","2017-07":"18881","2017-06":"18400","2017-05":"20443","2017-04":"20430","2018-11":"20949","2018-10":"20923","2018-09":"20699","2018-08":"20569","2018-07":"20263","2018-06":"20350","2018-05":"20000","2018-04":"20109","2018-03":"19984","2018-02":"19930","2018-01":"19930"}
846377	大东门社区	［武昌-武昌火车站］老车站路	{"2017-12":"17450","2017-11":"18477","2017-10":"18881","2017-09":"18324","2017-08":"18339","2017-07":"18267","2017-06":"17665","2017-05":"17485","2017-04":"16507","2017-03":"14406","2018-11":"20063","2018-10":"21096","2018-09":"23979","2018-08":"24019","2018-07":"24554","2018-06":"21619","2018-05":"19056","2018-04":"19068","2018-03":"19639","2018-02":"16614","2018-01":"17067"}
423041	中南电力设计院生活区	［武昌-小东门］中南二路51号	{"2016-12":"16545","2016-11":"16282","2016-10":"14478","2016-09":"14210","2016-08":"13681","2016-07":"12848","2016-06":"12721","2016-05":"12989","2016-04":"12792","2016-03":"12161","2016-02":"11917","2016-01":"11814","2017-12":"23430","2017-11":"22866","2017-10":"21884","2017-09":"22581","2017-08":"22422","2017-07":"21821","2017-06":"21054","2017-05":"20909","2017-04":"17487","2017-03":"15495","2…
586969	南国悦公馆	［武昌-小东门］民主路789号	{"2016-12":"17499","2016-11":"17471","2016-10":"26190","2016-09":"23787","2016-08":"23017","2016-07":"22406","2016-06":"21281","2016-05":"19815","2016-04":"19138","2016-03":"18513","2016-02":"18311","2016-01":"18128","2017-12":"16299","2017-11":"15893","2017-10":"15946","2017-09":"16818","2017-08":"16567","2017-07":"16387","2017-06":"16386","2017-05":"16196","2017-04":"16192","2017-03":"17892","2…
540921	中国铁建1818中心	［武昌-小东门］中北路23号	{"2016-12":"26299","2016-11":"26865","2016-10":"26384","2016-09":"23725","2016-08":"22153","2016-07":"19498","2016-06":"17087","2016-05":"16489","2016-04":"15954","2016-03":"15836","2016-02":"15534","2016-01":"15517","2017-12":"32496","2017-11":"32464","2017-10":"31660","2017-09":"31834","2017-08":"32362","2017-07":"31456","2017-06":"29680","2017-05":"29992","2017-04":"28692","2017-03":"27694","2…
503734	星河居(紫沙路)	［武昌-小东门］紫沙路202号	{"2016-12":"18531","2016-11":"18509","2016-10":"18489","2016-09":"16164","2016-08":"15734","2016-07":"15539","2016-06":"14368","2016-05":"14044","2016-04":"12460","2016-03":"12317","2016-02":"12171","2016-01":"12204","2017-12":"25736","2017-11":"27895","2017-10":"27166","2017-09":"23858","2017-08":"23039","2017-07":"21678","2017-06":"20252","2017-05":"20015","2017-04":"21060","2017-03":"19602","2…
269478	中南电力设计院第二生活区北苑	［武昌-小东门］民主路739号	{"2016-12":"15408","2016-11":"15422","2016-10":"14070","2016-09":"13646","2016-08":"13604","2016-07":"12846","2016-06":"12432","2016-05":"12071","2016-04":"12057","2016-03":"11087","2016-02":"10545","2016-01":"10293","2017-12":"22270","2017-11":"22627","2017-10":"21103","2017-09":"21191","2017-08":"21561","2017-07":"20469","2017-06":"19474","2017-05":"18809","2017-04":"18636","2017-03":"16555","2…
231323	水利厅宿舍	［武昌-小东门］中南路17号	{"2016-12":"28694","2016-11":"28137","2016-10":"18861","2016-09":"17056","2016-08":"16369","2016-07":"16044","2016-06":"14201","2016-05":"13830","2016-04":"13278","2016-03":"13126","2016-02":"12969","2016-01":"12681","2017-12":"35137","2017-11":"35615","2017-10":"35681","2017-09":"33516","2017-08":"33673","2017-07":"33728","2017-06":"32301","2017-05":"30339","2017-04":"30336","2017-03":"29642","2…
213434	奥山星座	［武昌-小东门］中南二路49号	{"2016-12":"27582","2016-11":"27718","2016-10":"25928","2016-09":"23035","2016-08":"25229","2016-07":"24846","2016-06":"21993","2016-05":"21418","2016-04":"19922","2016-03":"20192","2016-02":"19460","2016-01":"19356","2017-12":"31009","2017-11":"34039","2017-10":"30755","2017-09":"29060","2017-08":"29999","2017-07":"31431","2017-06":"31591","2017-05":"30976","2017-04":"29265","2017-03":"28494","2…
540942	鸿玺公馆	［武昌-小东门］星海路特1号	{"2016-12":"16375","2016-11":"16097","2016-10":"19586","2016-09":"17780","2016-08":"17150","2016-07":"16667","2016-06":"15913","2016-05":"14970","2016-04":"14485","2016-03":"13913","2016-02":"14666","2016-01":"15280","2017-12":"28719","2017-11":"28184","2017-10":"26500","2017-09":"25119","2017-08":"21538","2017-07":"22175","2017-06":"22654","2017-05":"23671","2017-04":"23666","2017-03":"22082","2…
540795	华润置地公馆	［武昌-小东门］民主路624号	{"2016-12":"26202","2016-11":"26475","2016-10":"26522","2016-09":"23755","2016-08":"22043","2016-07":"22185","2016-06":"22375","2016-05":"20889","2016-04":"20211","2016-03":"19739","2016-02":"19070","2016-01":"18788","2017-12":"35579","2017-11":"35688","2017-10":"35654","2017-09":"35059","2017-08":"34887","2017-07":"33544","2017-06":"30635","2017-05":"26374","2017-04":"25286","2017-03":"25909","2…
445204	物质公司宿舍	［武昌-小东门］中南一路84号	{"2016-12":"15446","2016-11":"15234","2016-10":"15128","2016-09":"13681","2016-08":"11782","2016-07":"11390","2016-06":"11525","2016-05":"12195","2016-04":"12755","2016-03":"12722","2016-02":"10749","2016-01":"10510","2017-12":"19471","2017-11":"19983","2017-10":"20765","2017-09":"20957","2017-08":"20786","2017-07":"20780","2017-06":"18837","2017-05":"18626","2017-04":"17091","2017-03":"17958","2…
440141	大东门三村	［武昌-小东门］大东门三村2号	{"2016-12":"14753","2016-11":"12653","2016-10":"12988","2016-09":"12198","2016-08":"11918","2016-07":"11922","2016-06":"11913","2016-05":"10448","2016-04":"9955","2016-03":"9632","2016-02":"9387","2016-01":"9733","2017-12":"16690","2017-11":"16666","2017-10":"16666","2017-09":"16666","2017-08":"16564","2017-07":"16279","2017-06":"16006","2017-05":"15591","2017-04":"15360","2017-03":"13238","2017-…
319589	红岭大厦	［武昌-小东门］民主路	{"2016-12":"26249","2016-11":"25357","2016-10":"14499","2016-09":"13560","2016-08":"13560","2016-07":"13509","2016-06":"13555","2016-05":"13191","2016-04":"12585","2016-03":"12473","2016-02":"9727","2016-01":"9326","2017-12":"29396","2017-11":"31297","2017-10":"26602","2017-09":"25627","2017-08":"25627","2017-07":"25833","2017-06":"26232","2017-05":"26948","2017-04":"26948","2017-03":"27819","201…
314579	湖北省体育局宿舍区	［武昌-小东门］体育馆路19号	{"2016-12":"18458","2016-11":"20314","2016-10":"17118","2016-09":"15813","2016-08":"15369","2016-07":"12610","2016-06":"13230","2016-05":"12437","2016-04":"13295","2016-03":"11416","2016-02":"11181","2016-01":"11484","2017-12":"23971","2017-11":"24320","2017-10":"24410","2017-09":"23724","2017-08":"23468","2017-07":"21890","2017-06":"19410","2017-05":"19567","2017-04":"18577","2017-03":"16933","2…
307980	金沙阁	［武昌-小东门］紫沙路23号	{"2016-12":"14602","2016-11":"14563","2016-10":"14000","2016-09":"12803","2016-08":"11869","2016-07":"11320","2016-06":"11320","2016-05":"10236","2016-04":"9056","2016-03":"9170","2016-02":"9056","2016-01":"9258","2017-12":"17994","2017-11":"17656","2017-10":"17589","2017-09":"18097","2017-08":"17757","2017-07":"16651","2017-06":"16406","2017-05":"16211","2017-04":"16213","2017-03":"16213","2017-…
302868	民主路急救站宿舍	［武昌-小东门］民主路	{"2016-12":"14000","2016-11":"14362","2016-10":"13359","2016-09":"11971","2016-08":"12020","2016-07":"12863","2016-06":"12193","2016-05":"11236","2016-04":"11097","2016-03":"9541","2016-02":"9541","2016-01":"9420","2017-12":"20225","2017-11":"20791","2017-10":"18987","2017-09":"17926","2017-08":"18373","2017-07":"18263","2017-06":"18091","2017-05":"16038","2017-04":"16517","2017-03":"16625","2017…
302710	湖北省建筑物资供应运输公司宿舍	［武昌-小东门］中南一路84号	{"2016-12":"16412","2016-11":"15515","2016-10":"15552","2016-09":"14552","2016-08":"14121","2016-07":"14454","2016-06":"13429","2016-05":"12262","2016-04":"11910","2016-03":"12349","2016-02":"11006","2016-01":"10102","2017-12":"20428","2017-11":"20460","2017-10":"20240","2017-09":"20344","2017-08":"20321","2017-07":"20264","2017-06":"18928","2017-05":"18638","2017-04":"16820","2017-03":"16525","2…
302709	姚家岭省国税局宿舍	［武昌-小东门］姚家岭231号	{"2016-12":"16034","2016-11":"15489","2016-10":"15539","2016-09":"14666","2016-08":"15198","2016-07":"15478","2016-06":"15474","2016-05":"15001","2016-04":"14824","2016-03":"14171","2016-02":"10754","2016-01":"10958","2017-12":"25145","2017-11":"27805","2017-10":"29186","2017-09":"25071","2017-08":"25573","2017-07":"24221","2017-06":"24223","2017-05":"24630","2017-04":"24630","2017-03":"22680","2…
302444	武铁汇文住宅小区	［武昌-小东门］民主二路62号	{"2016-12":"16113","2016-11":"16339","2016-10":"15177","2016-09":"12492","2016-08":"12039","2016-07":"12211","2016-06":"12254","2016-05":"12195","2016-04":"12189","2016-03":"12070","2016-02":"10795","2016-01":"10169","2017-12":"19391","2017-11":"19788","2017-10":"19692","2017-09":"19806","2017-08":"19454","2017-07":"19468","2017-06":"19423","2017-05":"19314","2017-04":"17004","2017-03":"16922","2…
301324	金湖公寓	［武昌-小东门］紫沙路203号	{"2016-12":"19458","2016-11":"20051","2016-10":"17936","2016-09":"16179","2016-08":"15960","2016-07":"14962","2016-06":"13878","2016-05":"14043","2016-04":"12862","2016-03":"12022","2016-02":"11291","2016-01":"11021","2017-12":"23060","2017-11":"22833","2017-10":"22416","2017-09":"22105","2017-08":"22020","2017-07":"21495","2017-06":"21765","2017-05":"21924","2017-04":"20541","2017-03":"20267","2…
297882	红岭小区	［武昌-小东门］姚家岭路	{"2016-12":"19159","2016-11":"16361","2016-10":"17359","2016-09":"18293","2016-08":"16403","2016-07":"15995","2016-06":"15883","2016-05":"16217","2016-04":"15919","2016-03":"14126","2016-02":"13735","2016-01":"13909","2017-12":"25592","2017-11":"24566","2017-10":"23312","2017-09":"23148","2017-08":"23423","2017-07":"23901","2017-06":"22977","2017-05":"22604","2017-04":"21278","2017-03":"17727","2…
264793	湖北省测绘局中南大院	［武昌-小东门］中南一路50号	{"2016-12":"24841","2016-11":"24359","2016-10":"18380","2016-09":"16621","2016-08":"15952","2016-07":"15636","2016-06":"14998","2016-05":"10730","2016-04":"10302","2016-03":"10184","2016-02":"10062","2016-01":"9838","2017-12":"33723","2017-11":"32332","2017-10":"31870","2017-09":"30489","2017-08":"29853","2017-07":"30031","2017-06":"30037","2017-05":"29696","2017-04":"29694","2017-03":"25661","20…
261838	小刘家湾社区	［武昌-小东门］中南二路42号	{"2016-12":"17343","2016-11":"16694","2016-10":"13398","2016-09":"12377","2016-08":"12029","2016-07":"11962","2016-06":"9353","2016-05":"9142","2016-04":"8735","2016-03":"8495","2016-02":"8080","2016-01":"8080","2017-12":"22807","2017-11":"21889","2017-10":"22317","2017-09":"20274","2017-08":"20055","2017-07":"16916","2017-06":"18664","2017-05":"18524","2017-04":"17383","2017-03":"17132","2017-02…
261263	湖北省司法厅宿舍	［武昌-小东门］姚家岭57号	{"2016-12":"25211","2016-11":"24763","2016-10":"22882","2016-09":"22392","2016-08":"21412","2016-07":"21159","2016-06":"19712","2016-05":"18631","2016-04":"20109","2016-03":"19689","2016-02":"18512","2016-01":"18716","2017-12":"32062","2017-11":"31368","2017-10":"30966","2017-09":"30916","2017-08":"30881","2017-07":"28966","2017-06":"25511","2017-05":"24343","2017-04":"27252","2017-03":"30061","2…
254006	小东门二航设计院宿舍	［武昌-小东门］民主路555号	{"2016-12":"16315","2016-11":"16458","2016-10":"14479","2016-09":"14296","2016-08":"13817","2016-07":"13545","2016-06":"12735","2016-05":"11213","2016-04":"11066","2016-03":"10290","2016-02":"10040","2016-01":"10091","2017-12":"20179","2017-11":"20236","2017-10":"19809","2017-09":"19498","2017-08":"18581","2017-07":"18440","2017-06":"18710","2017-05":"17669","2017-04":"16961","2017-03":"16651","2…
243850	广电花园	［武昌-小东门］公正路3号	{"2016-12":"15925","2016-11":"14625","2016-10":"15844","2016-09":"14262","2016-08":"13861","2016-07":"13784","2016-06":"12518","2016-05":"11618","2016-04":"10823","2016-03":"10082","2016-02":"9466","2016-01":"9420","2017-12":"21272","2017-11":"20183","2017-10":"19887","2017-09":"19026","2017-08":"18576","2017-07":"18627","2017-06":"17246","2017-05":"16078","2017-04":"16166","2017-03":"16042","201…
243236	小东门电子小区	［武昌-小东门］民主一路52号	{"2016-12":"15500","2016-11":"12189","2016-10":"11335","2016-09":"13573","2016-08":"11226","2016-07":"10396","2016-06":"12375","2016-05":"12375","2016-04":"12375","2016-03":"9459","2016-02":"9459","2016-01":"9459","2017-12":"18672","2017-11":"19874","2017-10":"19813","2017-09":"19329","2017-08":"18945","2017-07":"19305","2017-06":"19097","2017-05":"18859","2017-04":"16940","2017-03":"15500","2017…
239541	小东门电器宿舍	［武昌-小东门］民主一路	{"2016-12":"15322","2016-11":"14285","2016-10":"13636","2016-09":"13636","2017-12":"19460","2017-11":"19062","2017-10":"19062","2017-09":"18058","2017-08":"18021","2017-07":"18450","2017-06":"18450","2017-05":"16990","2017-04":"15739","2017-03":"15322","2017-02":"15322","2017-01":"15322","2018-11":"19006","2018-10":"19076","2018-09":"19920","2018-08":"23315","2018-07":"21704","2018-06":"20321","2…
237886	小东门安装宿舍	［武昌-小东门］民主二路	{"2016-12":"15157","2016-11":"15000","2016-10":"13620","2016-09":"12923","2016-08":"12516","2016-07":"12532","2016-06":"12302","2016-05":"12178","2016-04":"12272","2016-03":"11826","2016-02":"10682","2016-01":"10487","2017-12":"20108","2017-11":"19962","2017-10":"19616","2017-09":"19068","2017-08":"18852","2017-07":"18844","2017-06":"19131","2017-05":"18623","2017-04":"18407","2017-03":"17018","2…
237003	东龙世纪花园百花居BC区	［武昌-小东门］紫沙路205附21号	{"2016-12":"21307","2016-11":"20510","2016-10":"18037","2016-09":"16662","2016-08":"16194","2016-07":"15184","2016-06":"15089","2016-05":"12964","2016-04":"12944","2016-03":"12431","2016-02":"12015","2016-01":"11864","2017-12":"25171","2017-11":"25400","2017-10":"24195","2017-09":"24409","2017-08":"24239","2017-07":"23657","2017-06":"20216","2017-05":"19765","2017-04":"21985","2017-03":"22595","2…
236677	武汉市建筑二公司宿舍(舒家街)	［武昌-小东门］舒家街71、73、75、77号	{"2016-12":"11866","2016-11":"11866","2016-10":"11866","2016-09":"10962","2016-08":"10962","2016-07":"10962","2016-06":"10962","2016-05":"10715","2016-04":"10238","2016-03":"10238","2016-02":"10238","2016-01":"10238","2017-12":"20000","2017-11":"20395","2017-10":"19427","2017-09":"18645","2017-08":"15186","2017-07":"15070","2017-03":"11866","2017-02":"11866","2017-01":"11866","2018-11":"21591","2…
236662	翠林居	［武昌-小东门］紫沙路201号	{"2016-12":"14595","2016-11":"11450","2016-10":"11608","2016-09":"10352","2016-08":"9994","2016-07":"10527","2016-06":"10302","2016-05":"10138","2016-04":"10416","2016-03":"10245","2016-02":"9817","2016-01":"9765","2017-12":"17053","2017-11":"21009","2017-10":"24304","2017-09":"20229","2017-08":"20031","2017-07":"19165","2017-06":"19142","2017-05":"18779","2017-04":"18771","2017-03":"18781","2017…
236155	东龙世纪花园金湖居	［武昌-小东门］紫沙路205号	{"2016-12":"17261","2016-11":"17169","2016-10":"16998","2016-09":"15985","2016-08":"15536","2016-07":"14749","2016-06":"14818","2016-05":"15709","2016-04":"14858","2016-03":"12077","2016-02":"12290","2016-01":"12691","2017-12":"25232","2017-11":"25078","2017-10":"25000","2017-09":"25017","2017-08":"25315","2017-07":"25372","2017-06":"23440","2017-05":"22687","2017-04":"22275","2017-03":"20800","2…
235168	省建材大院	［武昌-小东门］中南一路45号	{"2016-12":"23893","2016-11":"23301","2016-10":"22719","2016-09":"20545","2016-08":"19718","2016-07":"17849","2016-06":"15811","2016-05":"16455","2016-04":"15798","2016-03":"15617","2016-02":"15430","2016-01":"15087","2017-12":"33626","2017-11":"34048","2017-10":"32228","2017-09":"28321","2017-08":"28309","2017-07":"28160","2017-06":"28158","2017-05":"27637","2017-04":"27634","2017-03":"24940","2…
234674	彩电中心宿舍	［武昌-小东门］民主二路35号	{"2016-12":"17167","2016-11":"14493","2016-10":"14473","2016-09":"13797","2016-08":"13269","2016-07":"12977","2016-06":"12613","2016-05":"12606","2016-04":"12007","2016-03":"11950","2016-02":"10252","2016-01":"10007","2017-12":"19920","2017-11":"19238","2017-10":"19337","2017-09":"18603","2017-08":"19113","2017-07":"19015","2017-06":"18314","2017-05":"18687","2017-04":"17849","2017-03":"16748","2…
233789	紫沙路小区	［武昌-小东门］紫沙路	{"2016-12":"16470","2016-11":"14491","2016-10":"14222","2016-09":"14231","2016-08":"13635","2016-07":"13106","2016-06":"11945","2016-05":"11503","2016-04":"10991","2016-03":"9484","2016-02":"9308","2016-01":"9669","2017-12":"19809","2017-11":"19025","2017-10":"18957","2017-09":"18560","2017-08":"17907","2017-07":"17569","2017-06":"18084","2017-05":"17923","2017-04":"17489","2017-03":"16680","2017…
233755	七医院宿舍	［武昌-小东门］中南二路	{"2016-12":"21663","2016-11":"21243","2016-10":"19615","2016-09":"19615","2016-08":"19427","2016-07":"18120","2016-06":"17381","2016-05":"16927","2016-04":"16252","2016-03":"16065","2016-02":"15872","2016-01":"15519","2017-12":"33790","2017-11":"33217","2017-10":"30100","2017-09":"25907","2017-08":"25896","2017-07":"25760","2017-06":"25758","2017-05":"25281","2017-04":"25278","2017-03":"24314","2…
232210	小东门铁路小区	［武昌-小东门］紫沙路	{"2016-12":"15564","2016-11":"15617","2016-10":"13011","2016-09":"12377","2016-08":"12312","2016-07":"12256","2016-06":"12269","2016-05":"12361","2016-04":"11703","2016-03":"10845","2016-02":"10852","2016-01":"10740","2017-12":"19753","2017-11":"19917","2017-10":"19368","2017-09":"19445","2017-08":"18848","2017-07":"18393","2017-06":"17359","2017-05":"17102","2017-04":"17278","2017-03":"16027","2…
231584	阳光年华	［武昌-小东门］中南二路57号	{"2016-12":"21250","2016-11":"21039","2016-10":"19978","2016-09":"20545","2016-08":"19291","2016-07":"18193","2016-06":"18232","2016-05":"16769","2016-04":"16023","2016-03":"15169","2016-02":"14573","2016-01":"14665","2017-12":"27117","2017-11":"28088","2017-10":"26477","2017-09":"24166","2017-08":"25095","2017-07":"23505","2017-06":"23310","2017-05":"22572","2017-04":"22438","2017-03":"21040","2…
228548	何家垅社区	［武昌-小东门］民主路	{"2016-12":"16031","2016-11":"15906","2016-10":"11254","2016-09":"10525","2016-08":"10501","2016-07":"10545","2016-06":"10483","2016-05":"10307","2016-04":"10307","2016-03":"10307","2016-02":"10307","2016-01":"10307","2017-12":"20663","2017-11":"20918","2017-10":"19538","2017-09":"19417","2017-08":"19417","2017-07":"18517","2017-06":"17131","2017-05":"19554","2017-04":"16666","2017-03":"16666","2…
214082	安顺家园	［武昌-小东门］公正路212号	{"2016-12":"25800","2016-11":"26409","2016-10":"27857","2016-09":"24099","2016-08":"23277","2016-07":"21574","2016-06":"21290","2016-05":"19743","2016-04":"18836","2016-03":"17299","2016-02":"15838","2016-01":"15656","2017-12":"32437","2017-11":"32156","2017-10":"32126","2017-09":"32946","2017-08":"30577","2017-07":"29773","2017-06":"28900","2017-05":"28869","2017-04":"28046","2017-03":"28090","2…
213982	洪山花园	［武昌-小东门］民主路727号	{"2016-12":"15247","2016-11":"17189","2016-10":"16720","2016-09":"13532","2016-08":"12592","2016-07":"12124","2016-06":"12095","2016-05":"11980","2016-04":"11437","2016-03":"9913","2016-02":"9947","2016-01":"9903","2017-12":"20501","2017-11":"19581","2017-10":"19891","2017-09":"20701","2017-08":"21260","2017-07":"21059","2017-06":"19991","2017-05":"17505","2017-04":"17053","2017-03":"17005","2017…
213917	金沙苑	［武昌-小东门］紫沙路28号	{"2016-12":"14878","2016-11":"14918","2016-10":"15380","2016-09":"14208","2016-08":"12473","2016-07":"12128","2016-06":"10351","2016-05":"10150","2016-04":"9941","2016-03":"9340","2016-02":"9170","2016-01":"9170","2017-12":"19326","2017-11":"19261","2017-10":"18326","2017-09":"16079","2017-08":"15683","2017-07":"15333","2017-06":"15732","2017-05":"14551","2017-04":"14062","2017-03":"14656","2017-…
213911	东湖熙园	［武昌-小东门］东湖西路	{"2016-12":"22886","2016-11":"23872","2016-10":"20183","2016-09":"17757","2016-08":"17335","2016-07":"17206","2016-06":"16815","2016-05":"15846","2016-04":"16815","2016-03":"16914","2016-02":"16851","2016-01":"14969","2017-12":"25086","2017-11":"24927","2017-10":"24749","2017-09":"24886","2017-08":"25119","2017-07":"27302","2017-06":"24905","2017-05":"23799","2017-04":"23153","2017-03":"23367","2…
213908	星海虹城	［武昌-小东门］民主二路58号	{"2016-12":"26644","2016-11":"26736","2016-10":"24193","2016-09":"22468","2016-08":"21391","2016-07":"19764","2016-06":"19374","2016-05":"17882","2016-04":"17297","2016-03":"15685","2016-02":"15253","2016-01":"15446","2017-12":"31767","2017-11":"31658","2017-10":"31686","2017-09":"31563","2017-08":"30582","2017-07":"29811","2017-06":"28783","2017-05":"26938","2017-04":"27719","2017-03":"24602","2…
213832	香格里嘉园	［武昌-小东门］体育馆路特1号	{"2016-12":"19096","2016-11":"18564","2016-10":"14153","2016-09":"14132","2016-08":"14153","2016-07":"14153","2016-06":"13980","2016-05":"13750","2016-04":"13097","2016-03":"12022","2016-02":"11691","2016-01":"11839","2017-12":"25704","2017-11":"26645","2017-10":"25856","2017-09":"21827","2017-08":"21818","2017-07":"21907","2017-06":"22561","2017-05":"22065","2017-04":"21360","2017-03":"19062","2…
213736	金都华庭	［武昌-小东门］民主路717号	{"2016-12":"14142","2016-11":"13868","2016-10":"14714","2016-09":"13279","2016-08":"12634","2016-07":"12129","2016-06":"12318","2016-05":"11875","2016-04":"11501","2016-03":"11126","2016-02":"10532","2016-01":"10604","2017-12":"19525","2017-11":"19966","2017-10":"19216","2017-09":"19524","2017-08":"18457","2017-07":"18902","2017-06":"17905","2017-05":"17406","2017-04":"17667","2017-03":"17080","2…
213668	景天楼	［武昌-小东门］姚家岭114号	{"2016-12":"20070","2016-11":"18224","2016-10":"16666","2016-09":"16866","2016-08":"16890","2016-07":"14854","2016-06":"13571","2016-05":"13189","2016-04":"12689","2016-03":"15521","2016-02":"15093","2016-01":"15284","2017-12":"19827","2017-11":"19784","2017-10":"19788","2017-09":"21117","2017-08":"21903","2017-07":"21511","2017-06":"21841","2017-05":"21923","2017-04":"21303","2017-03":"20245","2…
213457	太阳岛花园(民主二路)	［武昌-小东门］民主路22号	{"2016-12":"15034","2016-11":"14611","2016-10":"14908","2016-09":"13840","2016-08":"13451","2016-07":"12432","2016-06":"12122","2016-05":"10695","2016-04":"9950","2016-03":"10564","2016-02":"9257","2016-01":"8662","2017-12":"18824","2017-11":"18942","2017-10":"18755","2017-09":"18636","2017-08":"18775","2017-07":"18421","2017-06":"18084","2017-05":"18095","2017-04":"16934","2017-03":"15007","2017…
213443	东龙世纪花园	［武昌-小东门］紫沙路204号	{"2016-12":"18583","2016-11":"19494","2016-10":"18055","2016-09":"16529","2016-08":"16421","2016-07":"15941","2016-06":"15771","2016-05":"13555","2016-04":"12952","2016-03":"12685","2016-02":"12028","2016-01":"11989","2017-12":"25621","2017-11":"26085","2017-10":"26717","2017-09":"25259","2017-08":"24655","2017-07":"24420","2017-06":"21366","2017-05":"21779","2017-04":"21757","2017-03":"21961","2…
213379	金沙城公寓	［武昌-小东门］紫沙路100号	{"2016-12":"15267","2016-11":"15249","2016-10":"14974","2016-09":"13833","2016-08":"13444","2016-07":"13369","2016-06":"10064","2016-05":"10251","2016-04":"9795","2016-03":"9726","2016-02":"8765","2016-01":"8490","2017-12":"20229","2017-11":"20229","2017-10":"20256","2017-09":"20422","2017-08":"20208","2017-07":"17817","2017-06":"17812","2017-05":"15875","2017-04":"15360","2017-03":"15417","2017-…
213220	中南龙庭	［武昌-小东门］中南二路80号	{"2016-12":"18952","2016-11":"19472","2016-10":"19988","2016-09":"15283","2016-08":"14655","2016-07":"14618","2016-06":"15094","2016-05":"13916","2016-04":"14469","2016-03":"13439","2016-02":"12484","2016-01":"12223","2017-12":"22583","2017-11":"22647","2017-10":"22379","2017-09":"22283","2017-08":"22173","2017-07":"22055","2017-06":"21831","2017-05":"21712","2017-04":"19684","2017-03":"19495","2…
213134	拜赞庭	［武昌-小东门］民主路717附1号	{"2016-12":"18489","2016-11":"18494","2016-10":"18688","2016-09":"14914","2016-08":"16897","2016-07":"15711","2016-06":"15486","2016-05":"14230","2016-04":"13200","2016-03":"12310","2016-02":"12140","2016-01":"12083","2017-12":"22515","2017-11":"22461","2017-10":"22448","2017-09":"22220","2017-08":"21486","2017-07":"21447","2017-06":"20636","2017-05":"19452","2017-04":"18905","2017-03":"18139","2…
873633	鸿玺公馆(商住楼)	［武昌-小东门］星海路特1号	{"2017-12":"30616","2017-11":"22444","2017-10":"20419","2017-09":"25507","2017-08":"25496","2017-07":"25250","2017-06":"25288","2017-05":"27090","2018-11":"27368","2018-10":"24370","2018-09":"20322","2018-08":"22346","2018-07":"26453","2018-06":"29522","2018-05":"22935","2018-04":"19934","2018-03":"20679","2018-02":"20358","2018-01":"27650"}
847605	中南路街民主路小龟山社区	［武昌-小东门］民主二路31附13号	{"2017-12":"20180","2017-11":"19943","2017-10":"20974","2017-09":"24519","2017-08":"25196","2017-07":"23791","2017-06":"19710","2017-05":"19705","2018-11":"20207","2018-10":"22165","2018-09":"20367","2018-08":"20721","2018-07":"21055","2018-06":"20981","2018-05":"20918","2018-04":"20791","2018-03":"19519","2018-02":"17653","2018-01":"19061"}
846683	工行江南支行宿舍	［武昌-小东门］民主路721号	{"2017-12":"20674","2017-11":"20168","2017-10":"17000","2018-11":"17386","2018-10":"17333","2018-09":"16322","2018-08":"17500","2018-07":"17500","2018-06":"17009","2018-05":"16317","2018-04":"17332","2018-03":"19869","2018-02":"20298","2018-01":"20464"}
366750	中南一路燃料公司宿舍	［武昌-小东门］中南一路	{"2016-12":"24126","2016-11":"23658","2016-10":"18214","2016-09":"16471","2016-08":"15808","2016-07":"14953","2016-06":"15031","2016-05":"12922","2016-04":"12406","2016-03":"12264","2016-02":"12117","2016-01":"11848","2017-12":"31480","2017-11":"32014","2017-10":"30450","2017-09":"25413","2017-08":"24883","2017-07":"25032","2017-06":"25037","2017-05":"24561","2017-04":"23238","2017-03":"23907","2…
914188	楚天都市花园	［武昌-小东门］中北路1号	{"2017-12":"21947","2017-11":"21662","2017-10":"22007","2017-09":"22344","2017-08":"21152","2017-07":"20918","2017-06":"24376","2018-11":"21724","2018-10":"21638","2018-09":"22753","2018-08":"23980","2018-07":"23443","2018-06":"23751","2018-05":"23730","2018-04":"23413","2018-03":"22895","2018-02":"22273","2018-01":"21725"}
871348	安顺花园	［武昌-小东门］中北路85号	{"2017-12":"25076","2017-11":"24992","2017-10":"24662","2017-09":"25299","2017-08":"24823","2017-07":"23597","2017-06":"24409","2017-05":"24248","2017-04":"23933","2018-11":"25359","2018-10":"25554","2018-09":"25857","2018-08":"25678","2018-07":"25499","2018-06":"25674","2018-05":"25504","2018-04":"25333","2018-03":"25090","2018-02":"25046","2018-01":"24550"}
847601	中南建筑设计院生活区	［武昌-小东门］中南二路2号	{"2017-12":"33575","2017-11":"33800","2017-10":"33987","2017-09":"33723","2017-08":"31892","2017-07":"28777","2017-06":"28775","2017-05":"28906","2017-04":"26713","2017-03":"23797","2018-11":"37342","2018-10":"36913","2018-09":"38247","2018-08":"40896","2018-07":"39078","2018-06":"38103","2018-05":"34931","2018-04":"34801","2018-03":"34676","2018-02":"32890","2018-01":"33462"}
847597	中南电力设计院第二生活区南苑	［武昌-小东门］民主二路30号	{"2017-12":"23034","2017-11":"21061","2017-10":"20485","2017-09":"20563","2017-08":"20490","2017-07":"20522","2017-06":"19751","2017-05":"18769","2017-04":"17269","2017-03":"18124","2018-11":"24756","2018-10":"25753","2018-09":"23381","2018-08":"23101","2018-07":"23311","2018-06":"24392","2018-05":"23870","2018-04":"23047","2018-03":"21625","2018-02":"21038","2018-01":"21117"}
611081	东原时光道	［武昌-徐东］友谊大道	{"2016-12":"22445","2016-11":"21860","2016-10":"27549","2016-09":"43958","2016-08":"44720","2016-07":"43610","2016-06":"41092","2016-05":"39379","2016-04":"36950","2016-03":"36050","2016-02":"34910","2016-01":"34547","2017-12":"27503","2017-11":"27822","2017-10":"28204","2017-09":"27716","2017-08":"26852","2017-07":"27521","2017-06":"27129","2017-05":"28247","2017-04":"28381","2017-03":"26134","2…
214114	武昌区杨园街柴东社区	［武昌-徐东］才茂街	{"2016-12":"14986","2016-11":"13566","2016-10":"12834","2016-09":"12717","2016-08":"12412","2016-07":"11978","2016-06":"10837","2016-05":"10389","2016-04":"10442","2016-03":"10112","2016-02":"9774","2016-01":"9774","2017-12":"20304","2017-11":"20158","2017-10":"20032","2017-09":"19796","2017-08":"18825","2017-07":"18823","2017-06":"18790","2017-05":"17735","2017-04":"16519","2017-03":"15497","201…
212635	万科金域华府	［武昌-徐东］纺机路29号	{"2016-12":"17828","2016-11":"17904","2016-10":"21088","2016-09":"22772","2016-08":"21771","2016-07":"18349","2016-06":"16278","2016-05":"15599","2016-04":"15164","2016-03":"13190","2016-02":"12773","2016-01":"12640","2017-12":"24724","2017-11":"24729","2017-10":"25215","2017-09":"23641","2017-08":"22205","2017-07":"22036","2017-06":"21861","2017-05":"20469","2017-04":"20362","2017-03":"20529","2…
540677	橡树湾	［武昌-徐东］铁机路	{"2016-12":"27289","2016-11":"28103","2016-10":"26945","2016-09":"22617","2016-08":"20478","2016-07":"18886","2016-06":"17461","2016-05":"16850","2016-04":"16303","2016-03":"15923","2016-02":"15383","2016-01":"15093","2017-12":"33766","2017-11":"33937","2017-10":"33848","2017-09":"33374","2017-08":"32386","2017-07":"31187","2017-06":"30089","2017-05":"29807","2017-04":"28781","2017-03":"27109","2…
314234	优活城	［武昌-徐东］徐东大街3号	{"2016-12":"23947","2016-11":"23457","2016-10":"21812","2016-09":"20196","2016-08":"18305","2016-07":"17696","2016-06":"17458","2016-05":"16927","2016-04":"15203","2016-03":"14740","2016-02":"14998","2016-01":"13739","2017-12":"27093","2017-11":"26993","2017-10":"26849","2017-09":"26715","2017-08":"26917","2017-07":"27027","2017-06":"25586","2017-05":"23939","2017-04":"24228","2017-03":"24149","2…
213197	馨都雅园	［武昌-徐东］和平大道751号	{"2016-12":"18013","2016-11":"17206","2016-10":"15616","2016-09":"15018","2016-08":"13663","2016-07":"13074","2016-06":"12932","2016-05":"12821","2016-04":"12436","2016-03":"12479","2016-02":"11947","2016-01":"11346","2017-12":"24239","2017-11":"23191","2017-10":"23281","2017-09":"23154","2017-08":"23154","2017-07":"22931","2017-06":"23769","2017-05":"22673","2017-04":"19756","2017-03":"18788","2…
220996	武昌区杨园街变电社区	［武昌-徐东］胜新路5号	{"2016-12":"13815","2016-11":"13970","2016-10":"14117","2016-09":"11473","2016-08":"12207","2016-07":"10657","2016-06":"10696","2016-05":"10697","2016-04":"10610","2016-03":"9507","2016-02":"9535","2016-01":"9655","2017-12":"19436","2017-11":"19427","2017-10":"19494","2017-09":"18683","2017-08":"18783","2017-07":"18982","2017-06":"18764","2017-05":"17757","2017-04":"16175","2017-03":"14631","2017…
214002	长城嘉苑	［武昌-徐东］徐东路40号	{"2016-12":"21059","2016-11":"21041","2016-10":"18074","2016-09":"17230","2016-08":"17113","2016-07":"15654","2016-06":"15343","2016-05":"13986","2016-04":"13596","2016-03":"13074","2016-02":"12903","2016-01":"12924","2017-12":"24617","2017-11":"24583","2017-10":"24542","2017-09":"24657","2017-08":"24463","2017-07":"23971","2017-06":"24342","2017-05":"24059","2017-04":"23230","2017-03":"23454","2…
213828	君临天下	［武昌-徐东］徐东大街特1号	{"2016-12":"18618","2016-11":"18041","2016-10":"17722","2016-09":"15983","2016-08":"14752","2016-07":"14200","2016-06":"13364","2016-05":"12807","2016-04":"12450","2016-03":"11569","2016-02":"11157","2016-01":"10898","2017-12":"23144","2017-11":"24430","2017-10":"22610","2017-09":"22261","2017-08":"22425","2017-07":"22429","2017-06":"22077","2017-05":"21719","2017-04":"21289","2017-03":"20036","2…
244051	安胜花园	［武昌-徐东］国盛路(临)1号	{"2016-12":"15404","2016-11":"15070","2016-10":"15147","2016-09":"14724","2016-08":"13218","2016-07":"12254","2016-06":"12015","2016-05":"12262","2016-04":"11846","2016-03":"11558","2016-02":"10742","2016-01":"10864","2017-12":"20964","2017-11":"20796","2017-10":"20952","2017-09":"20595","2017-08":"20569","2017-07":"19954","2017-06":"19527","2017-05":"18420","2017-04":"17204","2017-03":"16001","2…
241050	杨园法庭宿舍	［武昌-徐东］杨园街141号	{"2016-12":"12318","2016-11":"12318","2016-10":"12098","2016-09":"9110","2016-08":"8567","2016-07":"8518","2016-06":"8385","2016-05":"8035","2016-04":"8035","2016-03":"8035","2016-02":"8035","2016-01":"8035","2017-12":"19776","2017-11":"17049","2017-10":"17049","2017-09":"17197","2017-08":"16769","2017-07":"16696","2017-06":"14849","2017-03":"12318","2017-02":"12318","2017-01":"12318","2018-11":"…
241047	德安苑	［武昌-徐东］国盛路3号	{"2016-12":"14782","2016-11":"17300","2016-10":"15440","2016-09":"13165","2016-08":"12683","2016-07":"12083","2016-06":"12083","2016-05":"9824","2016-04":"9550","2016-03":"9550","2016-02":"9550","2016-01":"9550","2017-12":"21787","2017-11":"19787","2017-10":"18195","2017-09":"18745","2017-08":"18588","2017-07":"17985","2017-06":"16717","2017-05":"16844","2017-04":"19157","2017-03":"16026","2017-0…
240773	省电建一公司宿舍	［武昌-徐东］才华街46号	{"2016-12":"14893","2016-11":"13658","2016-10":"13137","2016-09":"13146","2016-08":"12088","2016-07":"11168","2016-06":"11047","2016-05":"10837","2016-04":"10456","2016-03":"9521","2016-02":"9227","2016-01":"9883","2017-12":"19206","2017-11":"17620","2017-10":"17581","2017-09":"17826","2017-08":"17388","2017-07":"17241","2017-06":"17241","2017-05":"16721","2017-04":"15771","2017-03":"14727","2017…
233964	船校村	［武昌-徐东］和平大道1064-9号	{"2016-12":"15128","2016-11":"12298","2016-10":"11607","2016-09":"11607","2016-08":"11607","2016-07":"11607","2016-06":"11531","2016-05":"9925","2016-04":"9230","2016-03":"9150","2016-02":"9885","2016-01":"9978","2017-12":"18070","2017-11":"16842","2017-10":"15238","2017-09":"15238","2017-08":"15238","2017-07":"15238","2017-06":"15238","2017-05":"15238","2017-04":"15238","2017-03":"15074","2017-0…
232632	徐东乐业小区	［武昌-徐东］友谊大道601附8号	{"2016-12":"14719","2016-11":"15380","2016-10":"12542","2016-09":"12171","2016-08":"10368","2016-07":"9934","2016-06":"9738","2016-05":"9630","2016-04":"9693","2016-03":"9661","2016-02":"8790","2016-01":"8762","2017-12":"18794","2017-11":"18528","2017-10":"18459","2017-09":"18010","2017-08":"16820","2017-07":"16561","2017-06":"16603","2017-05":"16987","2017-04":"15655","2017-03":"14705","2017-02"…
231896	徐东材料厂宿舍	［武昌-徐东］徐东大街	{"2016-12":"13449","2016-11":"12810","2016-10":"12106","2016-09":"11283","2016-08":"10148","2016-07":"8744","2016-06":"8705","2016-05":"8705","2016-04":"8920","2016-03":"8730","2016-02":"8725","2016-01":"8736","2017-12":"13830","2017-11":"14252","2017-10":"12593","2017-09":"13016","2017-08":"16176","2017-07":"16106","2017-06":"16107","2017-05":"15764","2017-04":"12626","2017-03":"13066","2017-02"…
231528	铁四院社区	［武昌-徐东］杨园街	{"2016-12":"13833","2016-11":"13388","2016-10":"11487","2016-09":"11270","2016-08":"10135","2016-07":"9916","2016-06":"10027","2016-05":"10555","2016-04":"9996","2016-03":"9892","2016-02":"8771","2016-01":"8771","2017-12":"18688","2017-11":"18658","2017-10":"17927","2017-09":"17714","2017-08":"17722","2017-07":"17273","2017-06":"16762","2017-05":"17505","2017-04":"14162","2017-03":"12666","2017-0…
231317	粤汉里社区	［武昌-徐东］建新路	{"2016-12":"13365","2016-11":"13838","2016-10":"13678","2016-09":"12825","2016-08":"11172","2016-07":"11146","2016-06":"9668","2016-05":"9341","2016-04":"9296","2016-03":"9260","2016-02":"8708","2016-01":"8911","2017-12":"18155","2017-11":"19023","2017-10":"19432","2017-09":"19182","2017-08":"17187","2017-07":"17428","2017-06":"15795","2017-05":"15902","2017-04":"16129","2017-03":"14983","2017-02…
229236	鹏凌苑	［武昌-徐东］红盛路43号	{"2016-12":"14285","2016-11":"12505","2016-10":"12686","2016-09":"11521","2016-08":"11850","2016-07":"11473","2016-06":"11458","2016-05":"10905","2016-04":"10585","2016-03":"10774","2016-02":"9149","2016-01":"9054","2017-12":"18148","2017-11":"17529","2017-10":"17158","2017-09":"16768","2017-08":"14892","2017-07":"14332","2017-06":"15409","2017-05":"16343","2017-04":"15192","2017-03":"14663","201…
228031	杨园村小区	［武昌-徐东］和平大道	{"2016-12":"14035","2016-11":"12809","2016-10":"10566","2016-09":"10566","2016-08":"10571","2016-07":"9829","2016-06":"8159","2016-05":"9338","2016-04":"9077","2016-03":"8035","2016-02":"8035","2016-01":"8035","2017-12":"19599","2017-11":"19692","2017-10":"18651","2017-09":"18126","2017-08":"17818","2017-07":"16014","2017-06":"15317","2017-05":"14518","2017-04":"13571","2017-03":"14538","2017-02"…
222856	桥梁新村小区	［武昌-徐东］四美塘西路	{"2016-12":"12792","2016-11":"11900","2016-10":"11467","2016-09":"10769","2016-08":"10595","2016-07":"9932","2016-06":"9336","2016-05":"9055","2016-04":"8967","2016-03":"8993","2016-02":"8547","2016-01":"8354","2017-12":"19084","2017-11":"19800","2017-10":"17792","2017-09":"17741","2017-08":"17744","2017-07":"17749","2017-06":"15991","2017-05":"16187","2017-04":"15284","2017-03":"14345","2017-02"…
221743	杨园街电信社区	［武昌-徐东］才华街	{"2016-12":"14473","2016-11":"14041","2016-10":"12190","2016-09":"11268","2016-08":"10841","2016-07":"10362","2016-06":"8846","2016-05":"8655","2016-04":"8808","2016-03":"9305","2016-02":"8787","2016-01":"8472","2017-12":"14942","2017-11":"13251","2017-10":"15597","2017-09":"14738","2017-08":"17673","2017-07":"17246","2017-06":"17775","2017-05":"17453","2017-04":"15472","2017-03":"14318","2017-02…
221693	四美新村社区	［武昌-徐东］徐家棚村18号	{"2016-12":"14573","2016-11":"14504","2016-10":"14510","2016-09":"13857","2016-08":"11180","2016-07":"10775","2016-06":"10587","2016-05":"10569","2016-04":"10788","2016-03":"9762","2016-02":"9534","2016-01":"9534","2017-12":"21023","2017-11":"20635","2017-10":"20533","2017-09":"19534","2017-08":"19500","2017-07":"19538","2017-06":"19500","2017-05":"17909","2017-04":"17441","2017-03":"16844","2017…
221250	徐清公寓(宏昌路)	［武昌-徐东］宏昌路3号	{"2016-12":"14433","2016-11":"14647","2016-10":"14455","2016-09":"13982","2016-08":"13803","2016-07":"12400","2016-06":"11156","2016-05":"11141","2016-04":"10751","2016-03":"10236","2016-02":"10045","2016-01":"9984","2017-12":"19120","2017-11":"19108","2017-10":"19134","2017-09":"19236","2017-08":"18346","2017-07":"17574","2017-06":"18088","2017-05":"16649","2017-04":"16713","2017-03":"16660","20…
220903	武汉理工大学余家头校区北区教工宿舍	［武昌-徐东］和平大道1178号	{"2016-12":"15185","2016-11":"15185","2016-10":"13487","2016-09":"12436","2016-08":"10734","2016-07":"9681","2016-06":"9000","2016-05":"9000","2016-04":"9000","2016-03":"9000","2016-02":"9000","2016-01":"9000","2017-12":"19745","2017-11":"18181","2017-10":"18181","2017-09":"18181","2017-08":"17746","2017-07":"15714","2017-06":"15714","2017-05":"15714","2017-04":"14960","2017-03":"13076","2017-02"…
220517	才华茗苑	［武昌-徐东］和平大道920号	{"2016-12":"16707","2016-11":"16111","2016-10":"13275","2016-09":"12467","2016-08":"12386","2016-07":"12418","2016-06":"10628","2016-05":"11107","2016-04":"10802","2016-03":"10642","2016-02":"10000","2016-01":"10040","2017-12":"21603","2017-11":"21933","2017-10":"22206","2017-09":"21923","2017-08":"21726","2017-07":"21421","2017-06":"21161","2017-05":"19790","2017-04":"18230","2017-03":"18750","2…
220232	四美苑住宅小区	［武昌-徐东］四美塘路65附12号	{"2016-12":"15444","2016-11":"15365","2016-10":"15444","2016-09":"13725","2016-08":"12323","2016-07":"11684","2016-06":"11152","2016-05":"9950","2016-04":"9572","2016-03":"9353","2016-02":"9249","2016-01":"9175","2017-12":"18941","2017-11":"18826","2017-10":"18725","2017-09":"18603","2017-08":"18145","2017-07":"17999","2017-06":"17564","2017-05":"17385","2017-04":"16728","2017-03":"15507","2017-0…
220229	武昌杨园柴林头西区	［武昌-徐东］施家墩路	{"2016-12":"13420","2016-11":"13027","2016-10":"13354","2016-09":"11552","2016-08":"11153","2016-07":"11427","2016-06":"10798","2016-05":"10000","2016-04":"10010","2016-03":"10044","2016-02":"10416","2016-01":"9722","2017-12":"19997","2017-11":"19745","2017-10":"19394","2017-09":"18979","2017-08":"18556","2017-07":"18663","2017-06":"18116","2017-05":"17538","2017-04":"16615","2017-03":"15804","20…
219968	柴林公寓	［武昌-徐东］才华街14号	{"2016-12":"12854","2016-11":"12854","2016-10":"12854","2016-09":"11874","2016-08":"11874","2016-07":"11917","2016-06":"11817","2016-05":"9244","2016-04":"8833","2016-03":"8333","2016-02":"8333","2016-01":"8333","2017-12":"20204","2017-11":"19955","2017-10":"19603","2017-09":"18877","2017-08":"18809","2017-07":"18495","2017-06":"16737","2017-05":"14963","2017-04":"15119","2017-03":"15261","2017-0…
219954	武铁汽车队小区	［武昌-徐东］杨园街89号	{"2016-12":"11741","2016-11":"11741","2016-10":"9333","2016-09":"10566","2016-08":"9292","2016-07":"7900","2016-06":"8333","2016-05":"8333","2016-04":"8333","2016-03":"8333","2016-02":"8333","2016-01":"8333","2017-12":"18437","2017-11":"18437","2017-10":"17937","2017-09":"17347","2017-08":"16737","2017-07":"16665","2017-06":"16085","2017-03":"11741","2017-02":"11741","2017-01":"11741","2018-11":"…
219658	杨园街电力新村社区	［武昌-徐东］和平大道729号	{"2016-12":"14334","2016-11":"13480","2016-10":"13469","2016-09":"13662","2016-08":"12183","2016-07":"12317","2016-06":"12075","2016-05":"11102","2016-04":"10792","2016-03":"10529","2016-02":"10196","2016-01":"11324","2017-12":"19540","2017-11":"18812","2017-10":"19085","2017-09":"18905","2017-08":"18976","2017-07":"19270","2017-06":"19389","2017-05":"19460","2017-04":"18043","2017-03":"15113","2…
219300	建设社区	［武昌-徐东］杨园北街	{"2016-12":"12714","2016-11":"12745","2016-10":"13128","2016-09":"12252","2016-08":"11690","2016-07":"10861","2016-06":"10576","2016-05":"11068","2016-04":"10695","2016-03":"9332","2016-02":"9611","2016-01":"9491","2017-12":"19141","2017-11":"18200","2017-10":"18200","2017-09":"17733","2017-08":"18454","2017-07":"18854","2017-06":"19116","2017-05":"17003","2017-04":"16500","2017-03":"15826","2017…
219008	逸居苑(徐东大街)	［武昌-徐东］徐东大街	{"2016-12":"14868","2016-11":"14531","2016-10":"14084","2016-09":"12834","2016-08":"12870","2016-07":"11304","2016-06":"10622","2016-05":"10332","2016-04":"9905","2016-03":"9354","2016-02":"9352","2016-01":"9290","2017-12":"20126","2017-11":"20453","2017-10":"20233","2017-09":"19891","2017-08":"17768","2017-07":"17776","2017-06":"17784","2017-05":"16461","2017-04":"16511","2017-03":"16362","2017-…
214050	欧景苑	［武昌-徐东］水厂路特一号	{"2016-12":"17189","2016-11":"14144","2016-10":"13942","2016-09":"13329","2016-08":"11636","2016-07":"12036","2016-06":"10725","2016-05":"10477","2016-04":"10081","2016-03":"9484","2016-02":"8961","2016-01":"8957","2017-12":"21702","2017-11":"21258","2017-10":"21354","2017-09":"20792","2017-08":"19930","2017-07":"19006","2017-06":"18713","2017-05":"17193","2017-04":"16341","2017-03":"16933","2017…
213975	万科润园	［武昌-徐东］润园路8号	{"2016-12":"24440","2016-11":"24796","2016-10":"21134","2016-09":"20360","2016-08":"19615","2016-07":"17764","2016-06":"17158","2016-05":"14712","2016-04":"14301","2016-03":"13953","2016-02":"12920","2016-01":"14034","2017-12":"30307","2017-11":"30921","2017-10":"31010","2017-09":"30444","2017-08":"28209","2017-07":"28087","2017-06":"26582","2017-05":"26705","2017-04":"25927","2017-03":"24560","2…
213906	汉飞滨江国际	［武昌-徐东］红盛路1号	{"2016-12":"17262","2016-11":"17346","2016-10":"17057","2016-09":"16433","2016-08":"15836","2016-07":"14531","2016-06":"13753","2016-05":"12689","2016-04":"12772","2016-03":"12608","2016-02":"11643","2016-01":"11263","2017-12":"23196","2017-11":"23923","2017-10":"22995","2017-09":"22866","2017-08":"23245","2017-07":"22953","2017-06":"22847","2017-05":"22764","2017-04":"20591","2017-03":"20333","2…
213842	中力名居(徐东大街)	［武昌-徐东］徐东大街92号	{"2016-12":"17164","2016-11":"16315","2016-10":"16678","2016-09":"13777","2016-08":"13070","2016-07":"12943","2016-06":"12872","2016-05":"11772","2016-04":"10643","2016-03":"10597","2016-02":"10348","2016-01":"10435","2017-12":"20695","2017-11":"20918","2017-10":"21698","2017-09":"21990","2017-08":"22166","2017-07":"22252","2017-06":"21295","2017-05":"20337","2017-04":"20021","2017-03":"19338","2…
213827	东润上域	［武昌-徐东］友谊大道661号	{"2016-12":"19032","2016-11":"18638","2016-10":"16482","2016-09":"15571","2016-08":"14343","2016-07":"13962","2016-06":"13718","2016-05":"11544","2016-04":"11135","2016-03":"11227","2016-02":"11343","2016-01":"11415","2017-12":"23843","2017-11":"22693","2017-10":"21838","2017-09":"20753","2017-08":"20741","2017-07":"20821","2017-06":"19745","2017-05":"19800","2017-04":"19499","2017-03":"18562","2…
213618	龙凯大厦	［武昌-徐东］和平大道749-1号	{"2016-12":"15897","2016-11":"16116","2016-10":"14748","2016-09":"13051","2016-08":"13662","2016-07":"11247","2016-06":"10315","2016-05":"10123","2016-04":"10800","2016-03":"10329","2016-02":"10276","2016-01":"10206","2017-12":"21956","2017-11":"21751","2017-10":"21475","2017-09":"21475","2017-08":"21539","2017-07":"21002","2017-06":"20830","2017-05":"19217","2017-04":"19204","2017-03":"16637","2…
213611	杨园新村	［武昌-徐东］和平大道753号	{"2016-12":"13628","2016-11":"13025","2016-10":"12504","2016-09":"12031","2016-08":"12089","2016-07":"12425","2016-06":"10360","2016-05":"9604","2016-04":"9975","2016-03":"9841","2016-02":"9474","2016-01":"9465","2017-12":"20000","2017-11":"18539","2017-10":"17797","2017-09":"16971","2017-08":"16879","2017-07":"16757","2017-06":"16449","2017-05":"16788","2017-04":"16815","2017-03":"15905","2017-0…
213218	余家头小区	［武昌-徐东］联盟路43号	{"2016-12":"15473","2016-11":"15342","2016-10":"9677","2016-09":"9179","2016-08":"9041","2016-07":"8422","2016-06":"10000","2016-05":"8348","2016-04":"8235","2016-03":"8235","2016-02":"8585","2016-01":"8585","2017-12":"20865","2017-11":"20701","2017-10":"19514","2017-09":"19234","2017-08":"19230","2017-07":"19148","2017-06":"17872","2017-05":"17474","2017-04":"17465","2017-03":"15767","2017-02":"…
212866	佳馨花园	［武昌-徐东］秦园路103号	{"2016-12":"19912","2016-11":"20174","2016-10":"15856","2016-09":"14095","2016-08":"13949","2016-07":"13149","2016-06":"12915","2016-05":"12758","2016-04":"11933","2016-03":"11671","2016-02":"11379","2016-01":"11205","2017-12":"22476","2017-11":"22591","2017-10":"22985","2017-09":"23652","2017-08":"22999","2017-07":"21285","2017-06":"20102","2017-05":"19957","2017-04":"19531","2017-03":"18852","2…
212701	锦绣家园	［武昌-徐东］铁机路7号	{"2016-12":"16192","2016-11":"16236","2016-10":"15238","2016-09":"13906","2016-08":"13460","2016-07":"12954","2016-06":"11985","2016-05":"11054","2016-04":"10758","2016-03":"10098","2016-02":"10249","2016-01":"10454","2017-12":"19808","2017-11":"19495","2017-10":"19746","2017-09":"19462","2017-08":"19485","2017-07":"19852","2017-06":"20037","2017-05":"19673","2017-04":"18408","2017-03":"16850","2…
847115	新长江滨江花园	［武昌-徐东］团结路2号	{"2017-12":"18809","2017-11":"18785","2017-10":"18726","2017-09":"17943","2017-08":"17821","2017-07":"17821","2017-06":"17821","2018-11":"20354","2018-10":"19972","2018-09":"20186","2018-08":"20911","2018-07":"19948","2018-06":"19914","2018-05":"19864","2018-04":"19367","2018-03":"19247","2018-02":"19431","2018-01":"19436"}
796943	万科朗苑	［武昌-徐东］润园路8号	{"2016-12":"9152","2016-11":"9152","2016-10":"9019","2016-09":"9019","2016-08":"8951","2017-12":"29076","2017-11":"28586","2017-10":"28783","2017-09":"28465","2017-08":"28006","2017-07":"27322","2017-06":"17427","2017-05":"11682","2017-04":"9455","2017-03":"9242","2017-02":"8605","2017-01":"8708","2018-11":"28440","2018-10":"29042","2018-09":"29487","2018-08":"29347","2018-07":"29828","2018-06":"…
794820	融侨城1期	［武昌-徐东］铁机路	{"2016-12":"20858","2016-11":"20685","2016-10":"18816","2016-09":"17590","2016-08":"16859","2016-07":"16071","2017-12":"27768","2017-11":"27764","2017-10":"28002","2017-09":"27625","2017-08":"26889","2017-07":"25662","2017-06":"25257","2017-05":"24834","2017-04":"22999","2017-03":"21285","2017-02":"21959","2017-01":"21364","2018-11":"27379","2018-10":"27413","2018-09":"27392","2018-08":"27682","2…
880124	林泰华府	［武昌-徐东］才华街19号	{"2017-12":"12383","2017-11":"12764","2017-10":"12947","2017-09":"13076","2017-08":"12729","2017-07":"12587","2017-06":"13769","2018-11":"13720","2018-10":"13683","2018-09":"13580","2018-08":"12962","2018-07":"12778","2018-06":"12578","2018-05":"12439","2018-04":"12664","2018-03":"12995","2018-02":"12471","2018-01":"12403"}
988200	融侨城2期	［武昌-徐东］铁机路	{"2017-12":"27937","2017-11":"27216","2017-10":"26977","2018-11":"26665","2018-10":"26827","2018-09":"27321","2018-08":"27785","2018-07":"27474","2018-06":"27552","2018-05":"27432","2018-04":"27348","2018-03":"27547","2018-02":"28000","2018-01":"29130"}
942700	怡芳苑	［武昌-徐东］德平路	{"2017-12":"15142","2017-11":"15086","2017-10":"15017","2017-09":"14807","2017-08":"14347","2018-11":"14435","2018-10":"14576","2018-09":"14222","2018-08":"14173","2018-07":"14502","2018-06":"14835","2018-05":"15027","2018-04":"15058","2018-03":"15087","2018-02":"14961","2018-01":"15000"}
847292	怡景苑(临江大道)	［武昌-徐东］临江大道	{"2017-12":"15045","2017-11":"15028","2017-10":"14919","2017-09":"14846","2017-08":"14242","2017-07":"14239","2017-06":"13929","2017-05":"10742","2017-04":"10735","2017-03":"10218","2018-11":"14636","2018-10":"14778","2018-09":"15217","2018-08":"15390","2018-07":"15053","2018-06":"15178","2018-05":"15407","2018-04":"15835","2018-03":"15124","2018-02":"14772","2018-01":"15017"}
847177	徐东社区	［武昌-徐东］徐东二路23号	{"2017-12":"12188","2017-11":"12000","2017-10":"12720","2017-09":"15313","2017-08":"15053","2017-07":"17543","2017-06":"17544","2017-05":"17000","2018-11":"13725","2018-10":"13725","2018-09":"13421","2018-08":"13924","2018-07":"13456","2018-06":"13274","2018-05":"13671","2018-04":"13908","2018-03":"13667","2018-02":"12900","2018-01":"12636"}
846689	团结名居兰园	［武昌-徐东］秦园路177号	{"2017-12":"13535","2017-11":"13971","2017-10":"13158","2017-09":"13090","2017-08":"13090","2017-07":"13400","2017-06":"12966","2018-11":"13671","2018-10":"13774","2018-09":"13529","2018-08":"13247","2018-07":"14384","2018-06":"13296","2018-05":"13307","2018-04":"13710","2018-03":"13968","2018-02":"13693","2018-01":"13419"}
846685	团结名居桂园	［武昌-徐东］秦园路95号	{"2017-12":"13529","2017-11":"13493","2017-10":"13000","2017-09":"13012","2017-08":"13264","2017-07":"12751","2017-06":"11337","2017-05":"11411","2017-04":"11295","2018-11":"13843","2018-10":"13534","2018-09":"12650","2018-08":"13111","2018-07":"13079","2018-06":"13060","2018-05":"11400","2018-04":"10186","2018-03":"12227","2018-02":"12936","2018-01":"12952"}
445400	三角花园王家湾小区	［武昌-徐家棚］友谊大道	{"2016-12":"12363","2016-11":"11646","2016-10":"11686","2016-09":"10613","2016-08":"11687","2016-07":"10016","2016-06":"10377","2016-05":"9973","2016-04":"9919","2016-03":"10942","2016-02":"9974","2016-01":"10888","2017-12":"16142","2017-11":"15847","2017-10":"15513","2017-09":"15568","2017-08":"15430","2017-07":"19030","2017-06":"19573","2017-05":"20404","2017-04":"20039","2017-03":"13473","2017…
404006	绿地名邸公馆(北区)	［武昌-徐家棚］和平大道	{"2016-12":"29771","2016-11":"29999","2016-10":"29432","2016-09":"27740","2016-08":"25037","2016-07":"20289","2016-06":"18737","2016-05":"18204","2016-04":"17836","2016-03":"17181","2016-02":"16456","2016-01":"16293","2017-12":"33455","2017-11":"33378","2017-10":"33724","2017-09":"34051","2017-08":"33322","2017-07":"32028","2017-06":"31586","2017-05":"30976","2017-04":"30447","2017-03":"30045","2…
214128	秦园居	［武昌-徐家棚］秦园路7号	{"2016-12":"17129","2016-11":"17176","2016-10":"16263","2016-09":"15433","2016-08":"15142","2016-07":"12663","2016-06":"12334","2016-05":"11834","2016-04":"11174","2016-03":"11592","2016-02":"11245","2016-01":"10746","2017-12":"21423","2017-11":"21939","2017-10":"22595","2017-09":"21736","2017-08":"20059","2017-07":"19321","2017-06":"19488","2017-05":"20633","2017-04":"19650","2017-03":"18401","2…
540591	恒大首府西区	［武昌-徐家棚］和平大道	{"2016-12":"27264","2016-11":"27268","2016-10":"29455","2016-09":"28616","2016-08":"22259","2016-07":"19715","2016-06":"18563","2016-05":"17913","2016-04":"17332","2016-03":"16937","2016-02":"15165","2016-01":"14554","2017-12":"31864","2017-11":"31977","2017-10":"31508","2017-09":"31088","2017-08":"30134","2017-07":"29542","2017-06":"29523","2017-05":"29263","2017-04":"28361","2017-03":"27317","2…
315589	水岸国际LOFT公寓	［武昌-徐家棚］和平大道	{"2016-12":"8551","2016-11":"7125","2016-10":"10178","2016-09":"7009","2016-08":"6111","2016-07":"6112","2016-06":"6094","2016-05":"6086","2016-04":"5822","2016-03":"5432","2016-02":"5382","2016-01":"5904","2017-12":"17530","2017-11":"17812","2017-10":"16811","2017-09":"13650","2017-08":"13446","2017-07":"13300","2017-06":"13299","2017-05":"13145","2017-04":"13142","2017-03":"8711","2017-02":"842…
315304	秦园居名雅花苑	［武昌-徐家棚］秦园路58号	{"2016-12":"15752","2016-11":"15752","2016-10":"15594","2016-09":"15468","2016-08":"14900","2016-07":"11949","2016-06":"11428","2016-05":"11428","2016-04":"11428","2016-03":"11428","2016-02":"11428","2016-01":"10927","2017-12":"23424","2017-11":"23437","2017-10":"23116","2017-09":"22988","2017-08":"22445","2017-07":"21020","2017-06":"19203","2017-05":"19719","2017-04":"20499","2017-03":"15866","2…
314719	徐家棚街惠誉社区交警小区	［武昌-徐家棚］惠安路	{"2016-12":"16161","2016-11":"14729","2016-10":"13711","2016-09":"12876","2016-08":"12037","2016-07":"12099","2016-06":"11842","2016-05":"11653","2016-04":"11728","2016-03":"11552","2016-02":"10542","2016-01":"9631","2017-12":"19871","2017-11":"19941","2017-10":"19270","2017-09":"19957","2017-08":"19978","2017-07":"18671","2017-06":"18605","2017-05":"18102","2017-04":"15098","2017-03":"15290","20…
305485	武车一村宿舍	［武昌-徐家棚］和平大道	{"2016-12":"14705","2016-11":"16133","2016-10":"16214","2016-09":"12550","2016-08":"11076","2016-07":"11241","2016-06":"11289","2016-05":"11275","2016-04":"11121","2016-03":"11184","2016-02":"11184","2016-01":"11096","2017-12":"20252","2017-11":"20341","2017-10":"19149","2017-09":"19549","2017-08":"20252","2017-07":"20298","2017-06":"18856","2017-05":"17069","2017-04":"16216","2017-03":"16447","2…
302745	武车四村	［武昌-徐家棚］和平大道	{"2016-12":"15965","2016-11":"15331","2016-10":"14192","2016-09":"13204","2016-08":"12888","2016-07":"11744","2016-06":"10764","2016-05":"10507","2016-04":"10449","2016-03":"9859","2016-02":"9836","2016-01":"9836","2017-12":"20567","2017-11":"19349","2017-10":"19163","2017-09":"19151","2017-08":"18910","2017-07":"19056","2017-06":"19117","2017-05":"19261","2017-04":"19253","2017-03":"16300","2017…
302625	武车六村小区	［武昌-徐家棚］和安街	{"2016-12":"15134","2016-11":"14169","2016-10":"17550","2016-09":"16481","2016-08":"16374","2016-07":"16417","2016-06":"16166","2016-05":"16128","2016-04":"15686","2016-03":"15453","2016-02":"14521","2016-01":"14434","2017-12":"19810","2017-11":"19738","2017-10":"19637","2017-09":"20011","2017-08":"20000","2017-07":"19961","2017-06":"18821","2017-05":"18900","2017-04":"18881","2017-03":"15931","2…
302354	三角路小区	［武昌-徐家棚］长喻路	{"2016-12":"8892","2016-11":"15721","2016-10":"8356","2016-09":"7589","2016-08":"7589","2016-07":"8227","2016-06":"7489","2016-05":"7177","2016-04":"6977","2016-03":"6807","2016-02":"6592","2016-01":"6592","2017-12":"17777","2017-11":"17777","2017-10":"17198","2017-09":"15234","2017-08":"14975","2017-07":"13085","2017-06":"13086","2017-05":"12680","2017-04":"12672","2017-03":"11300","2017-02":"88…
301648	武车五村小区	［武昌-徐家棚］三角路	{"2016-12":"16546","2016-11":"15405","2016-10":"14252","2016-09":"12879","2016-08":"11128","2016-07":"11258","2016-06":"10226","2016-05":"11180","2016-04":"11180","2016-03":"10763","2016-02":"10738","2016-01":"10625","2017-12":"19251","2017-11":"19403","2017-10":"19097","2017-09":"19104","2017-08":"19225","2017-07":"20268","2017-06":"19753","2017-05":"19378","2017-04":"17921","2017-03":"16300","2…
286067	油料所社区	［武昌-徐家棚］团结大道	{"2016-12":"18125","2016-11":"16942","2016-10":"16201","2016-09":"14356","2016-08":"14121","2016-07":"11532","2016-06":"12500","2016-05":"12342","2016-04":"9548","2016-03":"11829","2016-02":"10152","2016-01":"10047","2017-12":"18823","2017-11":"18823","2017-10":"18823","2017-09":"18849","2017-08":"19087","2017-07":"19642","2017-06":"19858","2017-05":"16987","2017-04":"15967","2017-03":"15893","20…
260573	积玉桥街康乐里社区	［武昌-徐家棚］和平大道	{"2016-12":"13926","2016-11":"13681","2016-10":"13942","2016-09":"11895","2016-08":"11538","2016-07":"11538","2016-06":"11538","2016-05":"11587","2016-04":"11538","2016-03":"9780","2016-02":"8210","2016-01":"8711","2017-12":"18739","2017-11":"18818","2017-10":"18160","2017-09":"18394","2017-08":"18445","2017-07":"18818","2017-06":"19743","2017-05":"18760","2017-04":"15910","2017-03":"14615","2017…
235996	武车小区	［武昌-徐家棚］武车村路	{"2016-12":"12729","2016-11":"12729","2016-10":"12729","2016-09":"12033","2016-08":"11273","2016-07":"11341","2016-06":"11132","2016-05":"8553","2016-04":"8380","2016-03":"8072","2016-02":"8072","2016-01":"8072","2017-12":"19062","2017-11":"18519","2017-10":"20563","2017-09":"19583","2017-08":"19402","2017-07":"19510","2017-06":"19515","2017-03":"12729","2017-02":"12729","2017-01":"12729","2018-1…
221738	喻家湖社区	［武昌-徐家棚］友谊大道330号	{"2016-12":"15599","2016-11":"14905","2016-10":"14553","2016-09":"12858","2016-08":"12453","2016-07":"11584","2016-06":"11638","2016-05":"11150","2016-04":"9992","2016-03":"10574","2016-02":"10524","2016-01":"10503","2017-12":"18367","2017-11":"17508","2017-10":"18717","2017-09":"19394","2017-08":"19323","2017-07":"19840","2017-06":"19474","2017-05":"17585","2017-04":"17257","2017-03":"14948","20…
221736	安居苑	［武昌-徐家棚］秦园路	{"2016-12":"13949","2016-11":"13817","2016-10":"12983","2016-09":"12061","2016-08":"12099","2016-07":"11351","2016-06":"11718","2016-05":"10913","2016-04":"10458","2016-03":"10601","2016-02":"10342","2016-01":"9828","2017-12":"19249","2017-11":"19325","2017-10":"19397","2017-09":"18801","2017-08":"18932","2017-07":"18256","2017-06":"17371","2017-05":"16652","2017-04":"15956","2017-03":"16830","20…
221084	武昌区徐家棚街长轮社区	［武昌-徐家棚］友谊大道	{"2016-12":"15141","2016-11":"14930","2016-10":"13985","2016-09":"13247","2016-08":"12481","2016-07":"11834","2016-06":"11687","2016-05":"11654","2016-04":"12008","2016-03":"11462","2016-02":"11641","2016-01":"11444","2017-12":"19196","2017-11":"19465","2017-10":"19311","2017-09":"19348","2017-08":"19388","2017-07":"19234","2017-06":"18829","2017-05":"17713","2017-04":"16241","2017-03":"15233","2…
221074	武昌车辆厂小区	［武昌-徐家棚］和平大道	{"2016-12":"13709","2016-11":"13709","2016-10":"11901","2016-09":"11176","2016-08":"11103","2016-07":"11132","2016-06":"9162","2016-05":"8998","2016-04":"8751","2016-03":"8621","2016-02":"8101","2016-01":"8101","2017-12":"16000","2017-11":"16000","2017-10":"16002","2017-09":"16061","2017-08":"16166","2017-07":"16000","2017-06":"16684","2017-05":"18129","2017-04":"14069","2017-03":"13709","2017-02…
214065	惠誉花园	［武昌-徐家棚］和平大道850号	{"2016-12":"18624","2016-11":"18096","2016-10":"14678","2016-09":"14546","2016-08":"14357","2016-07":"13672","2016-06":"13565","2016-05":"12178","2016-04":"11777","2016-03":"10887","2016-02":"10453","2016-01":"10910","2017-12":"22703","2017-11":"22477","2017-10":"21257","2017-09":"21038","2017-08":"20596","2017-07":"20295","2017-06":"20248","2017-05":"20153","2017-04":"19221","2017-03":"18425","2…
213561	时尚馨都	［武昌-徐家棚］和平大道980号	{"2016-12":"19742","2016-11":"19732","2016-10":"14619","2016-09":"13277","2016-08":"14735","2016-07":"13908","2016-06":"11610","2016-05":"11638","2016-04":"11702","2016-03":"11795","2016-02":"11474","2016-01":"11445","2017-12":"23165","2017-11":"23047","2017-10":"22241","2017-09":"22352","2017-08":"22352","2017-07":"22202","2017-06":"22326","2017-05":"22289","2017-04":"22154","2017-03":"20720","2…
213546	惠馨苑	［武昌-徐家棚］武车四村667号	{"2016-12":"17879","2016-11":"16770","2016-10":"15110","2016-09":"13655","2016-08":"11783","2016-07":"11779","2016-06":"11642","2016-05":"11253","2016-04":"11195","2016-03":"11291","2016-02":"11048","2016-01":"10959","2017-12":"21667","2017-11":"21650","2017-10":"20716","2017-09":"20873","2017-08":"20540","2017-07":"19899","2017-06":"19534","2017-05":"19411","2017-04":"19323","2017-03":"18328","2…
213029	鹏程帝景园	［武昌-徐家棚］和平大道284号	{"2016-12":"20741","2016-11":"20741","2016-10":"14316","2016-09":"13444","2016-08":"13357","2016-07":"12697","2016-06":"13157","2016-05":"13126","2016-04":"12766","2016-03":"12577","2016-02":"11818","2016-01":"11818","2017-12":"23913","2017-11":"24271","2017-10":"24497","2017-09":"23932","2017-08":"22263","2017-07":"22202","2017-06":"21596","2017-05":"20935","2017-04":"20643","2017-03":"20631","2…
213019	鑫鑫花园	［武昌-徐家棚］三角路1号	{"2016-12":"8215","2016-11":"7889","2016-10":"9434","2016-09":"8678","2016-08":"8378","2016-07":"10331","2016-06":"10110","2016-05":"8468","2016-04":"8421","2016-03":"8421","2016-02":"8125","2016-01":"8125","2017-12":"14695","2017-11":"14695","2017-10":"14917","2017-09":"13139","2017-08":"12812","2017-07":"17217","2017-06":"17196","2017-05":"16870","2017-04":"16863","2017-03":"8387","2017-02":"80…
860671	绿地西斯莱公馆	［武昌-徐家棚］和平大道515号	{"2017-12":"34364","2017-11":"34592","2017-10":"34450","2017-09":"36330","2017-08":"38117","2017-07":"37898","2017-06":"37893","2017-05":"38053","2017-04":"38014","2017-03":"37042","2018-11":"33585","2018-10":"33788","2018-09":"34317","2018-08":"34047","2018-07":"34346","2018-06":"35292","2018-05":"35408","2018-04":"35659","2018-03":"34726","2018-02":"35112","2018-01":"34639"}
1024015	绿地铂瑞公馆	［武昌-徐家棚］和平大道	{"2018-11":"31522","2018-10":"31609","2018-09":"32297","2018-08":"31329","2018-07":"30008","2018-06":"30095","2018-05":"30937","2018-04":"31362","2018-03":"30808","2018-02":"28055","2018-01":"28762"}
1004159	三角花园刘家河A区	［武昌-徐家棚］友谊大道118号	{"2017-12":"15350","2017-11":"16500","2018-11":"14761","2018-10":"14170","2018-09":"14212","2018-08":"15334","2018-07":"15442","2018-06":"15272","2018-05":"15348","2018-04":"15465","2018-03":"15620","2018-02":"15564","2018-01":"15889"}
213718	七星绿色花园	［武昌-徐家棚］七星路	{"2016-12":"22896","2016-11":"21639","2016-10":"19660","2016-09":"19709","2016-08":"17898","2016-07":"15472","2016-06":"14640","2016-05":"12898","2016-04":"12538","2016-03":"12233","2016-02":"11846","2016-01":"11987","2017-12":"25430","2017-11":"24718","2017-10":"24596","2017-09":"24577","2017-08":"24689","2017-07":"24593","2017-06":"24131","2017-05":"22435","2017-04":"23722","2017-03":"20672","2…
1001466	绿地国际金融城(商住楼)	［武昌-徐家棚］和平大道840号	{"2017-12":"34116","2017-11":"35094","2018-11":"33641","2018-10":"33608","2018-09":"33082","2018-08":"32018","2018-07":"31643","2018-06":"32353","2018-05":"32583","2018-04":"31454","2018-03":"33434","2018-02":"33052","2018-01":"33194"}
488783	水岸国际SOHO公寓	［武昌-徐家棚］和平大道	{"2016-12":"25609","2016-11":"24630","2016-10":"24264","2016-09":"22657","2016-08":"19917","2016-07":"17267","2016-06":"15104","2016-05":"14674","2016-04":"14377","2016-03":"13849","2016-02":"13662","2016-01":"13521","2017-12":"13018","2017-11":"12930","2017-10":"15443","2017-09":"24875","2017-08":"24646","2017-07":"24783","2017-06":"28404","2017-05":"27168","2017-04":"26640","2017-03":"26189","2…
995313	中奇大厦	［硚口-宝丰崇仁］建设大道418号	{"2017-12":"17370","2017-11":"20874","2017-10":"21832","2018-11":"16924","2018-10":"17019","2018-09":"17138","2018-08":"17259","2018-07":"17523","2018-06":"19128","2018-05":"19953","2018-04":"20000","2018-03":"18507","2018-02":"18167","2018-01":"21530"}
988180	同馨花园2期	［硚口-宝丰崇仁］解放大道582附15号	{"2017-12":"30567","2017-11":"30495","2017-10":"30370","2017-09":"30578","2018-11":"30364","2018-10":"30556","2018-09":"30770","2018-08":"30541","2018-07":"30504","2018-06":"30692","2018-05":"30941","2018-04":"30824","2018-03":"30576","2018-02":"30379","2018-01":"30467"}
923411	华汉广场	［硚口-宝丰崇仁］汉宜路10号	{"2017-12":"22990","2017-11":"23402","2017-10":"23743","2017-09":"23924","2017-08":"24032","2017-07":"24028","2018-11":"21505","2018-10":"21505","2018-09":"18861","2018-08":"20412","2018-07":"21648","2018-06":"21534","2018-05":"21359","2018-04":"21505","2018-03":"21514","2018-02":"22934","2018-01":"23568"}
942701	永利新城北苑	［硚口-长丰大道］古田四路	{"2017-12":"12879","2017-11":"12905","2017-10":"11983","2017-09":"12025","2017-08":"11964","2018-11":"12905","2018-10":"12803","2018-09":"13103","2018-08":"12896","2018-07":"12978","2018-06":"13113","2018-05":"12961","2018-04":"12931","2018-03":"12574","2018-02":"12366","2018-01":"12385"}
302739	公安社区公客小区	［硚口-古田］解放大道92号	{"2016-12":"12376","2016-11":"12945","2016-10":"12681","2016-09":"11874","2016-08":"11707","2016-07":"10952","2016-06":"10828","2016-05":"9537","2016-04":"9840","2016-03":"9784","2016-02":"9100","2016-01":"9061","2017-12":"16582","2017-11":"19142","2017-10":"18867","2017-09":"16604","2017-08":"16579","2017-07":"16368","2017-06":"16365","2017-05":"15948","2017-04":"14076","2017-03":"12337","2017-0…
302646	警官学院小区	［硚口-古田］解放大道86号	{"2016-12":"14533","2016-11":"15377","2016-10":"14159","2016-09":"13608","2016-08":"13300","2016-07":"12688","2016-06":"10860","2016-05":"10333","2016-04":"9402","2016-03":"8185","2016-02":"8139","2016-01":"9026","2017-12":"19456","2017-11":"19444","2017-10":"19035","2017-09":"18483","2017-08":"19437","2017-07":"18098","2017-06":"17631","2017-05":"17464","2017-04":"16610","2017-03":"15894","2017-…
286073	新华社区	［硚口-古田］解放大道131号	{"2016-12":"12000","2016-11":"11678","2016-10":"11652","2016-09":"11720","2016-08":"11207","2016-07":"11238","2016-06":"11718","2016-05":"11307","2016-04":"11160","2016-03":"11060","2016-02":"11016","2016-01":"10536","2017-12":"18301","2017-11":"17075","2017-10":"16279","2017-09":"16229","2017-08":"17450","2017-07":"17205","2017-06":"16244","2017-05":"15510","2017-04":"13689","2017-03":"13398","2…
264875	南垸小区	［硚口-古田］解放大道217号	{"2016-12":"13106","2016-11":"13269","2016-10":"11500","2016-09":"10358","2016-08":"10342","2016-07":"10073","2016-06":"9707","2016-05":"9788","2016-04":"9683","2016-03":"9678","2016-02":"9556","2016-01":"9574","2017-12":"16560","2017-11":"16763","2017-10":"16806","2017-09":"16216","2017-08":"16475","2017-07":"16668","2017-06":"16389","2017-05":"15515","2017-04":"14529","2017-03":"13959","2017-02…
245864	康怡苑小区	［硚口-古田］古田路46号	{"2016-12":"10326","2016-11":"10449","2016-10":"10663","2016-09":"10344","2016-08":"10074","2016-07":"9151","2016-06":"8817","2016-05":"9087","2016-04":"9005","2016-03":"9560","2016-02":"8673","2016-01":"9533","2017-12":"11541","2017-11":"11600","2017-10":"12602","2017-09":"12795","2017-08":"12795","2017-07":"12788","2017-06":"12795","2017-05":"12795","2017-04":"12593","2017-03":"10489","2017-02"…
244489	宇济红瓦苑	［硚口-古田］解放大道73号	{"2016-12":"13093","2016-11":"13029","2016-10":"11821","2016-09":"11538","2016-08":"11438","2016-07":"11463","2016-06":"11489","2016-05":"11296","2016-04":"11059","2016-03":"11019","2016-02":"10958","2016-01":"10960","2017-12":"18347","2017-11":"18357","2017-10":"18333","2017-09":"18079","2017-08":"17841","2017-07":"17796","2017-06":"16286","2017-05":"16044","2017-04":"15414","2017-03":"14217","2…
240912	古田社区	［硚口-古田］南泥湾大道	{"2016-12":"10748","2016-11":"10748","2016-10":"10748","2016-09":"10063","2016-08":"10063","2016-07":"10139","2016-06":"10104","2016-05":"8088","2016-04":"8066","2016-03":"8000","2016-02":"8000","2016-01":"8000","2017-12":"15535","2017-11":"11845","2017-10":"14534","2017-09":"15229","2017-08":"15232","2017-07":"14313","2017-06":"12669","2017-05":"13035","2017-04":"13066","2017-03":"12857","2017-0…
236509	43中教师宿舍	［硚口-古田］古田二路	{"2016-12":"11990","2016-11":"11990","2016-10":"11990","2016-09":"11226","2016-08":"10402","2016-07":"9137","2016-06":"9137","2016-05":"9137","2016-04":"9137","2016-03":"9137","2016-02":"9137","2016-01":"9137","2017-12":"10404","2017-11":"12627","2017-10":"13481","2017-03":"11990","2017-02":"11990","2017-01":"11990","2018-11":"13116","2018-10":"12983","2018-09":"13147","2018-08":"13143","2018-07"…
236176	古田三路社区汽挂小区	［硚口-古田］古田三路5号	{"2016-12":"13933","2016-11":"12331","2016-10":"12070","2016-09":"10537","2016-08":"9949","2016-07":"9662","2016-06":"9731","2016-05":"10112","2016-04":"10108","2016-03":"9879","2016-02":"9005","2016-01":"10622","2017-12":"19098","2017-11":"18888","2017-10":"17408","2017-09":"16979","2017-08":"16703","2017-07":"16490","2017-06":"14184","2017-05":"14227","2017-04":"13802","2017-03":"12930","2017-0…
235577	易家街古一社区	［硚口-古田］上铁大厂108号	{"2016-12":"10679","2016-11":"10679","2016-10":"10114","2016-09":"9756","2016-08":"9756","2016-07":"9756","2016-06":"9756","2016-05":"9283","2016-04":"8414","2016-03":"9162","2016-02":"9091","2016-01":"9052","2017-12":"12857","2017-11":"12857","2017-10":"12857","2017-09":"12857","2017-08":"12857","2017-07":"12857","2017-06":"12857","2017-05":"12857","2017-04":"13099","2017-03":"12939","2017-02":"…
235071	长福小区	［硚口-古田］解放大道104号	{"2016-12":"13529","2016-11":"13359","2016-10":"13725","2016-09":"12894","2016-08":"12196","2016-07":"11647","2016-06":"10963","2016-05":"10952","2016-04":"10978","2016-03":"10802","2016-02":"10095","2016-01":"9848","2017-12":"18971","2017-11":"18451","2017-10":"18648","2017-09":"18570","2017-08":"18542","2017-07":"17272","2017-06":"15228","2017-05":"14578","2017-04":"14955","2017-03":"14627","20…
234569	电台村小区	［硚口-古田］古田二路	{"2016-12":"11206","2016-11":"10881","2016-10":"10979","2016-09":"11030","2016-08":"10400","2016-07":"10229","2016-06":"10357","2016-05":"10521","2016-04":"10554","2016-03":"9982","2016-02":"9904","2016-01":"9357","2017-12":"17574","2017-11":"17694","2017-10":"17563","2017-09":"16660","2017-08":"16634","2017-07":"16397","2017-06":"15955","2017-05":"15573","2017-04":"13668","2017-03":"13573","2017…
234249	古田街生活村社区	［硚口-古田］古田二路	{"2016-12":"12971","2016-11":"13440","2016-10":"10740","2016-09":"11644","2016-08":"10986","2016-07":"10592","2016-06":"9459","2016-05":"10079","2016-04":"10021","2016-03":"10421","2016-02":"10401","2016-01":"10181","2017-12":"17159","2017-11":"21198","2017-10":"17637","2017-09":"15853","2017-08":"15853","2017-07":"15367","2017-06":"13809","2017-05":"13809","2017-04":"13809","2017-03":"15613","20…
234035	生活村社区绒印小区	［硚口-古田］古田二路60号	{"2016-12":"9905","2016-11":"9905","2016-10":"9905","2016-09":"9274","2016-08":"9274","2016-07":"9274","2016-06":"9274","2016-05":"9274","2016-04":"9274","2016-03":"9317","2016-02":"9354","2017-12":"11222","2017-11":"12327","2017-10":"12943","2017-03":"9905","2017-02":"9905","2017-01":"9905","2018-11":"12612","2018-10":"12730","2018-09":"13550","2018-08":"15034","2018-07":"15175","2018-06":"11747…
233307	古画社区	［硚口-古田］古田路65号	{"2016-12":"10307","2016-11":"9917","2016-10":"9917","2016-09":"9285","2016-08":"9285","2016-07":"9285","2016-06":"7974","2016-05":"7974","2016-04":"7974","2016-03":"7974","2016-02":"7974","2016-01":"7974","2017-12":"12278","2017-11":"14021","2017-10":"14048","2017-09":"14666","2017-08":"14539","2017-07":"14222","2017-06":"12780","2017-05":"12658","2017-04":"12214","2017-03":"10589","2017-02":"10…
232663	东鸿小区	［硚口-古田］古田四路45号	{"2016-12":"14241","2016-11":"14521","2016-10":"10723","2016-09":"10378","2016-08":"10206","2016-07":"10233","2016-06":"10817","2016-05":"11068","2016-04":"10235","2016-03":"10112","2016-02":"9898","2016-01":"9906","2017-12":"16086","2017-11":"16306","2017-10":"16750","2017-09":"16806","2017-08":"16387","2017-07":"16363","2017-06":"16035","2017-05":"14527","2017-04":"14024","2017-03":"13587","201…
224051	水利厅宿舍区	［硚口-古田］古田四路17号	{"2016-12":"26597","2016-11":"25590","2016-10":"14558","2016-09":"11657","2016-08":"11493","2016-07":"11584","2016-06":"10815","2016-05":"10419","2016-04":"10391","2016-03":"9500","2016-02":"9706","2016-01":"9923","2017-12":"16785","2017-11":"16900","2017-10":"17783","2017-09":"19584","2017-08":"19554","2017-07":"19305","2017-06":"19302","2017-05":"29733","2017-04":"29717","2017-03":"28058","2017…
223252	传输局宿舍	［硚口-古田］古田四路23号	{"2016-12":"13227","2016-11":"13021","2016-10":"12576","2016-09":"10170","2016-08":"10000","2016-07":"10108","2016-06":"9657","2016-05":"9980","2016-04":"10071","2016-03":"9819","2016-02":"9280","2016-01":"9554","2017-12":"17696","2017-11":"18115","2017-10":"17822","2017-09":"17406","2017-08":"17153","2017-07":"16934","2017-06":"15686","2017-05":"15453","2017-04":"15177","2017-03":"14898","2017-0…
214162	东方花城	［硚口-古田］古田路67号	{"2016-12":"14602","2016-11":"14536","2016-10":"13811","2016-09":"13517","2016-08":"13073","2016-07":"12299","2016-06":"12092","2016-05":"12554","2016-04":"12435","2016-03":"11700","2016-02":"11599","2016-01":"11553","2017-12":"19138","2017-11":"19214","2017-10":"19013","2017-09":"18866","2017-08":"18906","2017-07":"19155","2017-06":"18245","2017-05":"17792","2017-04":"17428","2017-03":"16235","2…
213957	省柴小区	［硚口-古田］古田二路87号	{"2016-12":"13133","2016-11":"13125","2016-10":"11214","2016-09":"11458","2016-08":"11151","2016-07":"10800","2016-06":"11358","2016-05":"10885","2016-04":"10339","2016-03":"10286","2016-02":"9735","2016-01":"10225","2017-12":"18803","2017-11":"18178","2017-10":"17594","2017-09":"18248","2017-08":"18220","2017-07":"17988","2017-06":"16663","2017-05":"14960","2017-04":"14706","2017-03":"14433","20…
213844	飞帆小区	［硚口-古田］解放大道47号	{"2016-12":"12539","2016-11":"12539","2016-10":"11233","2016-09":"10008","2016-08":"9773","2016-07":"9583","2016-06":"9851","2016-05":"9864","2016-04":"9990","2016-03":"9753","2016-02":"10108","2016-01":"9926","2017-12":"16454","2017-11":"16866","2017-10":"17155","2017-09":"17048","2017-08":"16905","2017-07":"16061","2017-06":"14891","2017-05":"14842","2017-04":"14710","2017-03":"13960","2017-02"…
213755	云彩大厦	［硚口-古田］解放大道28号	{"2016-12":"13088","2016-11":"12592","2016-10":"11860","2016-09":"11333","2016-08":"11333","2016-07":"11333","2016-06":"10603","2016-05":"9820","2016-04":"10179","2016-03":"10236","2016-02":"10469","2016-01":"10583","2017-12":"15207","2017-11":"15273","2017-10":"15251","2017-09":"15322","2017-08":"16169","2017-07":"15239","2017-06":"14553","2017-05":"14293","2017-04":"13246","2017-03":"12836","20…
213606	汉口人家	［硚口-古田］解放大道49号	{"2016-12":"16576","2016-11":"16598","2016-10":"15008","2016-09":"12856","2016-08":"12688","2016-07":"12474","2016-06":"12036","2016-05":"11808","2016-04":"12935","2016-03":"11436","2016-02":"11195","2016-01":"11184","2017-12":"18754","2017-11":"18016","2017-10":"17806","2017-09":"17847","2017-08":"17990","2017-07":"18055","2017-06":"18931","2017-05":"19235","2017-04":"19218","2017-03":"18449","2…
212904	梅艳新村	［硚口-古田］肖家墩280号	{"2016-12":"12000","2016-11":"11742","2016-10":"11250","2016-09":"10513","2016-08":"10019","2016-07":"9452","2016-06":"9616","2016-05":"9573","2016-04":"9484","2016-03":"9592","2016-02":"9285","2016-01":"9287","2017-12":"16558","2017-11":"15780","2017-10":"14098","2017-09":"14000","2017-08":"14000","2017-07":"14080","2017-06":"11856","2017-05":"11224","2017-04":"11810","2017-03":"12121","2017-02"…
212877	西江月厦	［硚口-古田］古田四路5号	{"2016-12":"14692","2016-11":"13823","2016-10":"12976","2016-09":"13014","2016-08":"13020","2016-07":"12988","2016-06":"12963","2016-05":"12618","2016-04":"12584","2016-03":"12480","2016-02":"11292","2016-01":"10748","2017-12":"18664","2017-11":"16958","2017-10":"17564","2017-09":"18857","2017-08":"16730","2017-07":"14927","2017-06":"14924","2017-05":"15151","2017-04":"15830","2017-03":"16867","2…
793414	千禧城	［硚口-古田］古田三路	{"2016-12":"17423","2016-11":"15324","2016-10":"14161","2016-09":"13925","2016-08":"13833","2016-07":"13277","2016-06":"12722","2017-12":"21268","2017-11":"21491","2017-10":"19981","2017-09":"18714","2017-08":"18779","2017-07":"18212","2017-06":"17475","2017-05":"18211","2017-04":"18766","2017-03":"16969","2017-02":"17372","2017-01":"18162","2018-11":"20277","2018-10":"20973","2018-09":"21250","2…
1021025	招商江湾国际(商住楼)	［硚口-古田］古田二路	{"2018-11":"14948","2018-10":"14974","2018-09":"15114","2018-08":"15129","2018-07":"15127","2018-06":"16247","2018-05":"16989","2018-04":"16040","2018-03":"16572","2018-02":"18378","2018-01":"17600"}
926087	美好名流汇	［硚口-古田］解放大道48-8号	{"2017-12":"27005","2017-11":"19282","2017-10":"15297","2017-09":"16198","2017-08":"17794","2017-07":"18555","2018-11":"19960","2018-10":"20153","2018-09":"19912","2018-08":"19553","2018-07":"19866","2018-06":"22295","2018-05":"20023","2018-04":"20251","2018-03":"20671","2018-02":"20810","2018-01":"21731"}
846874	汉江湾壹号	［硚口-古田］古田一路	{"2017-12":"13196","2017-11":"13619","2017-10":"13451","2017-09":"13907","2017-08":"13756","2017-07":"14245","2017-06":"14526","2017-05":"13599","2017-04":"11176","2018-11":"17874","2018-10":"17908","2018-09":"18005","2018-08":"18237","2018-07":"18251","2018-06":"18157","2018-05":"18048","2018-04":"18162","2018-03":"16866","2018-02":"12907","2018-01":"13172"}
846412	湖北省水利厅宿舍区	［硚口-古田］解放大道219号	{"2017-12":"16402","2017-11":"16666","2017-10":"16608","2017-09":"16314","2018-11":"19771","2018-10":"23130","2018-09":"23297","2018-08":"20295","2018-07":"18139","2018-06":"18319","2018-05":"18319","2018-04":"18183","2018-03":"18170","2018-02":"18219","2018-01":"18203"}
798432	弘鑫商住楼	［硚口-古田］古田路88号	{"2016-12":"10348","2016-11":"10143","2016-10":"10594","2016-09":"9699","2016-08":"9727","2017-12":"18056","2017-11":"18143","2017-10":"17836","2017-09":"16231","2017-08":"16206","2017-07":"16102","2017-06":"15702","2017-05":"15290","2017-04":"14732","2017-03":"12955","2017-02":"12673","2017-01":"11735","2018-11":"18110","2018-10":"18359","2018-09":"19143","2018-08":"19754","2018-07":"19464","201…
794161	海尔国际广场	［硚口-古田］解放大道99号	{"2016-12":"14731","2016-11":"13986","2016-10":"14669","2016-09":"13858","2016-08":"13742","2016-07":"13735","2016-06":"13802","2017-12":"19597","2017-11":"19178","2017-10":"18982","2017-09":"18703","2017-08":"19045","2017-07":"19324","2017-06":"19115","2017-05":"19128","2017-04":"18742","2017-03":"16055","2017-02":"14640","2017-01":"14528","2018-11":"20121","2018-10":"20114","2018-09":"19968","2…
793134	江湾国际	［硚口-古田］古田二路	{"2016-12":"15440","2016-11":"14855","2016-10":"14547","2016-09":"14663","2016-08":"14521","2016-07":"14055","2016-06":"14671","2017-12":"16897","2017-11":"16735","2017-10":"16661","2017-09":"17109","2017-08":"22520","2017-07":"19939","2017-06":"19022","2017-05":"18966","2017-04":"18667","2017-03":"17104","2017-02":"16415","2017-01":"15914","2018-11":"19710","2018-10":"19765","2018-09":"19657","2…
792704	华鼎尚都国际	［硚口-古田］汉西路	{"2016-12":"21080","2016-11":"20552","2016-10":"18898","2016-09":"16719","2016-08":"16384","2016-07":"15837","2016-06":"15823","2017-12":"19198","2017-11":"19101","2017-10":"19557","2017-09":"19777","2017-08":"20039","2017-07":"19784","2017-06":"19867","2017-05":"19265","2017-04":"19255","2017-03":"20140","2017-02":"19702","2017-01":"19216","2018-11":"19030","2018-10":"18909","2018-09":"18985","2…
1037469	联发九都府(商住楼)	［硚口-古田］古田四路	{"2018-11":"14390","2018-10":"14475","2018-09":"14333","2018-08":"14502","2018-07":"14857","2018-06":"15123","2018-05":"15071","2018-04":"13705"}
1008391	融侨锦城(商住楼)	［硚口-古田］解放大道66号	{"2017-12":"13500","2018-11":"13813","2018-10":"13817","2018-09":"14071","2018-08":"18924","2018-07":"14884","2018-06":"14964","2018-05":"15408","2018-04":"14252","2018-03":"13908","2018-02":"13974","2018-01":"13531"}
944914	凯德西城	［硚口-古田］解放大道53号	{"2017-12":"16300","2017-11":"17984","2017-10":"17946","2017-09":"16938","2018-11":"18512","2018-10":"18406","2018-09":"18103","2018-08":"18101","2018-07":"18020","2018-06":"18075","2018-05":"17718","2018-04":"16094","2018-03":"15658","2018-02":"15600","2018-01":"15664"}
847737	罗家墩新寓	［硚口-古田］沿河大道	{"2017-12":"19565","2017-11":"16498","2017-10":"11688","2017-09":"12336","2017-08":"12317","2017-07":"12891","2017-06":"12889","2017-05":"14487","2017-04":"14487","2017-03":"14487","2018-11":"12168","2018-10":"11147","2018-09":"12917","2018-08":"15249","2018-07":"14316","2018-06":"11956","2018-05":"12054","2018-04":"16716","2018-03":"19565","2018-02":"19565","2018-01":"19565"}
847423	解放大道215号	［硚口-古田］解放大道215号	{"2017-12":"17888","2017-11":"18067","2017-10":"16474","2017-09":"16285","2017-08":"16255","2017-07":"15868","2017-06":"15951","2017-05":"14674","2017-04":"16239","2017-03":"16239","2018-11":"19617","2018-10":"22281","2018-09":"20478","2018-08":"20102","2018-07":"20099","2018-06":"20329","2018-05":"21479","2018-04":"18215","2018-03":"19323","2018-02":"17903","2018-01":"17590"}
847289	怡景南苑	［硚口-古田］古田南村150号	{"2017-12":"12772","2017-11":"12608","2017-10":"16081","2017-09":"13500","2017-08":"13479","2017-07":"13307","2017-06":"13305","2017-05":"12379","2017-04":"10000","2018-11":"14590","2018-10":"14590","2018-09":"12820","2018-08":"13807","2018-07":"13005","2018-06":"16753","2018-05":"15728","2018-04":"14146","2018-03":"14455","2018-02":"12362","2018-01":"13606"}
847287	怡景北苑	［硚口-古田］古田南村149号	{"2017-12":"14647","2017-11":"13732","2017-10":"13732","2017-09":"13732","2017-08":"13732","2017-07":"13732","2017-06":"14107","2017-05":"14214","2017-04":"13008","2018-11":"13672","2018-10":"13672","2018-09":"15052","2018-08":"13819","2018-07":"14011","2018-06":"13581","2018-05":"14478","2018-04":"14662","2018-03":"14794","2018-02":"14905","2018-01":"14963"}
846848	韩家墩街肖家社区	［硚口-古田］解放大道123号	{"2017-12":"16935","2017-11":"16318","2017-10":"16065","2017-09":"16065","2017-08":"16065","2017-07":"16324","2018-11":"11053","2018-10":"11066","2018-09":"11108","2018-08":"11804","2018-07":"12420","2018-06":"12686","2018-05":"12232","2018-04":"11625","2018-03":"13461","2018-02":"13461","2018-01":"13461"}
846715	古田街古田社区	［硚口-古田］古田路40号	{"2017-12":"14329","2017-11":"14778","2017-10":"14917","2017-09":"15465","2017-08":"15218","2017-07":"15256","2017-06":"16471","2017-05":"16981","2017-04":"16972","2017-03":"14181","2018-11":"14320","2018-10":"14504","2018-09":"14310","2018-08":"14864","2018-07":"15437","2018-06":"12889","2018-05":"12889","2018-04":"13809","2018-03":"15405","2018-02":"14629","2018-01":"15000"}
846339	出版小区	［硚口-古田］解放大道211号	{"2017-12":"12772","2017-11":"13125","2017-10":"13802","2017-09":"14062","2017-08":"14062","2017-07":"13997","2017-06":"13666","2018-11":"10555","2018-10":"10555","2018-09":"11194","2018-08":"12981","2018-07":"15068","2018-06":"15690","2018-05":"17323","2018-04":"15202","2018-03":"13125","2018-02":"12522","2018-01":"10851"}
846245	曾家社区	［硚口-古田］古田四路	{"2017-12":"13500","2017-11":"13500","2017-10":"13500","2018-11":"14572","2018-10":"14936","2018-09":"13554","2018-08":"13567","2018-07":"14933","2018-06":"12855","2018-05":"14925","2018-04":"13762","2018-03":"16515","2018-02":"16515","2018-01":"14375"}
846221	硚口区古田街阳光家园	［硚口-古田］易农街10号	{"2017-12":"10461","2017-11":"11460","2017-10":"15204","2017-09":"14680","2017-08":"14658","2017-07":"14471","2017-06":"12179","2017-05":"11983","2017-04":"11842","2018-11":"11278","2018-10":"11278","2018-09":"11271","2018-08":"11174","2018-07":"11994","2018-06":"12639","2018-05":"11181","2018-04":"9411","2018-03":"9630","2018-02":"10029","2018-01":"10029"}
440591	军缘楼	［硚口-古田］田文街	{"2016-12":"13713","2016-11":"13713","2016-10":"13713","2016-09":"12839","2017-12":"15483","2017-11":"15483","2017-10":"15230","2017-09":"15483","2017-08":"15899","2017-07":"16000","2017-06":"14957","2017-05":"13937","2017-04":"13930","2017-03":"13644","2017-02":"13713","2017-01":"13713","2018-11":"15140","2018-10":"15140","2018-09":"15140","2018-08":"15140","2018-07":"15140","2018-06":"15391","2…
320549	药王社区	［硚口-汉正街］长堤街	{"2016-12":"12571","2016-11":"13355","2016-10":"13235","2016-09":"13230","2016-08":"13019","2016-07":"11971","2016-06":"11295","2016-05":"11766","2016-04":"11570","2016-03":"9655","2016-02":"10651","2016-01":"9986","2017-12":"16810","2017-11":"18703","2017-10":"17143","2017-09":"16818","2017-08":"14233","2017-07":"13673","2017-06":"15084","2017-05":"15050","2017-04":"15162","2017-03":"13697","201…
297085	大新社区	［硚口-汉正街］汉正街833号	{"2016-12":"12379","2016-11":"12379","2016-10":"12379","2016-09":"11848","2016-08":"11848","2016-07":"11848","2017-12":"23911","2017-11":"20252","2017-10":"17428","2017-09":"17471","2017-08":"17471","2017-07":"17471","2017-06":"17381","2017-05":"15064","2017-04":"12533","2017-03":"12520","2017-02":"12379","2017-01":"12379","2018-11":"14661","2018-10":"16231","2018-09":"17134","2018-08":"17409","2…
225484	财富时代	［硚口-汉正街］沿河大道217号	{"2016-12":"15332","2016-11":"15000","2016-10":"14927","2016-09":"13241","2016-08":"12874","2016-07":"12804","2016-06":"11417","2016-05":"11358","2016-04":"11216","2016-03":"10824","2016-02":"10778","2016-01":"10821","2017-12":"19871","2017-11":"19266","2017-10":"18025","2017-09":"18111","2017-08":"19004","2017-07":"17964","2017-06":"17883","2017-05":"17854","2017-04":"17849","2017-03":"17618","2…
213301	汉正大厦	［硚口-汉正街］利济南路27号	{"2016-12":"16052","2016-11":"16102","2016-10":"13360","2016-09":"13274","2016-08":"13302","2016-07":"14405","2016-06":"13739","2016-05":"13395","2016-04":"13311","2016-03":"13299","2016-02":"13273","2016-01":"13041","2017-12":"19186","2017-11":"19087","2017-10":"18512","2017-09":"18407","2017-08":"18407","2017-07":"18146","2017-06":"17860","2017-05":"18177","2017-04":"17866","2017-03":"17294","2…
564886	利南小区	［硚口-汉正街］石码头正巷	{"2016-12":"12617","2016-11":"12344","2016-10":"9537","2016-09":"8541","2016-08":"8458","2016-07":"8375","2016-06":"8375","2016-05":"8375","2016-04":"8414","2016-03":"8383","2017-12":"18939","2017-11":"19005","2017-10":"18383","2017-09":"16611","2017-08":"16061","2017-07":"15912","2017-06":"14130","2017-05":"13886","2017-04":"13776","2017-03":"13000","2017-02":"13168","2017-01":"12827","2018-11":…
302376	共和社区	［硚口-汉正街］汉中路	{"2016-12":"14935","2016-11":"15009","2016-10":"15103","2016-09":"14455","2016-08":"14256","2016-07":"14336","2016-06":"14103","2016-05":"13522","2016-04":"13402","2016-03":"13098","2016-02":"13166","2016-01":"13116","2017-12":"17898","2017-11":"16859","2017-10":"16535","2017-09":"17077","2017-08":"16893","2017-07":"14475","2017-06":"14473","2017-05":"14223","2017-04":"14215","2017-03":"15264","2…
297950	燕山社区	［硚口-汉正街］多福路	{"2016-12":"11872","2016-11":"11872","2016-10":"11872","2016-09":"11363","2016-08":"11363","2016-07":"11323","2016-06":"10153","2016-05":"9734","2016-04":"9647","2016-03":"9428","2016-02":"9477","2016-01":"9477","2017-12":"12967","2017-11":"12000","2017-10":"16792","2017-09":"17603","2017-08":"17184","2017-07":"14885","2017-06":"14883","2017-05":"14786","2017-04":"12633","2017-03":"11973","2017-0…
288917	海富大厦	［硚口-汉正街］利济南路77号	{"2016-12":"13426","2016-11":"13437","2016-10":"12920","2016-09":"12366","2016-08":"10886","2016-07":"9708","2016-06":"9669","2016-05":"9375","2016-04":"9479","2016-03":"10000","2016-02":"10000","2016-01":"10216","2017-12":"17072","2017-11":"16842","2017-10":"16266","2017-09":"16084","2017-08":"15760","2017-07":"15426","2017-06":"14939","2017-05":"14905","2017-04":"16123","2017-03":"14607","2017-…
265524	武汉民意广场	［硚口-汉正街］民意四路23号	{"2016-12":"12352","2016-11":"12132","2016-10":"12800","2016-09":"11797","2016-08":"12278","2016-07":"11688","2016-06":"11685","2016-05":"11716","2016-04":"11643","2016-03":"10277","2016-02":"10277","2016-01":"10277","2017-12":"24081","2017-11":"27200","2017-10":"17698","2017-09":"15540","2017-08":"15432","2017-07":"15368","2017-06":"16253","2017-05":"16475","2017-04":"15975","2017-03":"15866","2…
260699	民意社区	［硚口-汉正街］游艺路	{"2016-12":"11682","2016-11":"11682","2016-10":"11904","2016-09":"12382","2016-08":"11996","2016-07":"11976","2016-06":"11692","2016-05":"11692","2016-04":"11615","2016-03":"11235","2016-02":"11235","2016-01":"11189","2017-12":"20605","2017-11":"25210","2017-10":"18335","2017-09":"17344","2017-08":"18270","2017-07":"17220","2017-06":"16992","2017-05":"16671","2017-04":"16671","2017-03":"15031","2…
246070	民康大厦	［硚口-汉正街］民意四路	{"2016-12":"13330","2016-11":"20254","2016-10":"11296","2016-09":"10812","2016-08":"10707","2016-07":"10602","2016-06":"10430","2016-05":"10000","2016-04":"10000","2016-03":"10000","2016-02":"12586","2016-01":"11265","2017-12":"18163","2017-11":"18233","2017-10":"20101","2017-09":"19563","2017-08":"19452","2017-07":"19107","2017-06":"18674","2017-05":"16413","2017-04":"14934","2017-03":"14735","2…
244027	红燕社区	［硚口-汉正街］长堤街	{"2016-12":"15294","2016-11":"12623","2016-10":"12064","2016-09":"12064","2016-08":"12064","2016-07":"12816","2016-06":"14457","2016-05":"12050","2016-04":"11923","2016-03":"12033","2016-02":"11512","2016-01":"11311","2017-12":"22142","2017-11":"21817","2017-10":"20091","2017-09":"19618","2017-08":"19428","2017-07":"18939","2017-06":"18854","2017-05":"16484","2017-04":"14704","2017-03":"15433","2…
242420	三曙社区	［硚口-汉正街］广货巷1-21号	{"2016-12":"13337","2016-11":"13327","2016-10":"12348","2016-09":"12285","2016-08":"12261","2016-07":"11716","2016-06":"11454","2016-05":"11454","2016-04":"11404","2016-03":"10761","2016-02":"10860","2016-01":"10733","2017-12":"17446","2017-11":"16369","2017-10":"18770","2017-09":"17475","2017-08":"16129","2017-07":"15377","2017-06":"13791","2017-05":"14635","2017-04":"14539","2017-03":"13098","2…
241794	观音阁生鲜市场	［硚口-汉正街］长堤街	{"2016-12":"15212","2016-11":"13996","2016-10":"13996","2016-09":"13996","2016-08":"13996","2016-07":"13996","2016-06":"13996","2016-05":"13996","2016-04":"12443","2016-03":"12443","2016-02":"12443","2016-01":"12443","2017-12":"17222","2017-11":"17222","2017-10":"17222","2017-09":"17222","2017-08":"17222","2017-07":"16949","2017-06":"16751","2017-05":"17121","2017-04":"15940","2017-03":"15517","2…
241185	长堤街怀安一里	［硚口-汉正街］长堤街	{"2016-12":"13461","2016-10":"","2017-12":"19411","2017-11":"19411","2017-10":"17703","2017-09":"15596","2017-08":"16161","2017-07":"16011","2017-06":"13528","2017-05":"13528","2017-04":"13528","2017-03":"14524","2017-02":"13468","2017-01":"13459","2018-11":"15547","2018-10":"15296","2018-09":"15000","2018-08":"18984","2018-07":"19411","2018-06":"19411","2018-05":"19411","2018-04":"19411","2018-0…
236167	六角亭街宝善社区	［硚口-汉正街］中山大道259号	{"2016-12":"12727","2016-11":"12727","2016-10":"12727","2016-09":"12727","2016-08":"12727","2016-07":"12727","2016-06":"12727","2016-05":"10859","2016-04":"10500","2016-03":"10500","2016-02":"10500","2016-01":"10500","2017-12":"22913","2017-11":"22913","2017-10":"16175","2017-09":"14880","2017-08":"14880","2017-07":"14826","2017-06":"16031","2017-05":"15977","2017-04":"12970","2017-03":"12727","2…
235649	东富商城	［硚口-汉正街］汉正街	{"2016-12":"13849","2016-11":"12803","2016-10":"12405","2016-09":"13132","2016-08":"13055","2016-07":"12301","2016-06":"11187","2016-05":"11398","2016-04":"11616","2016-03":"11369","2016-02":"10737","2016-01":"10713","2017-12":"20033","2017-11":"19785","2017-10":"17054","2017-09":"16677","2017-08":"16575","2017-07":"16302","2017-06":"16161","2017-05":"15912","2017-04":"15347","2017-03":"15500","2…
235424	安善社区	［硚口-汉正街］汉正街	{"2016-12":"13063","2016-11":"12555","2016-10":"12388","2016-09":"9622","2016-08":"9625","2016-07":"9625","2016-06":"9583","2016-05":"9270","2016-04":"9284","2016-03":"9270","2016-02":"10740","2016-01":"10740","2017-12":"18487","2017-11":"18454","2017-10":"16637","2017-09":"16388","2017-08":"16388","2017-07":"16629","2017-06":"16355","2017-05":"16639","2017-04":"14220","2017-03":"13038","2017-02"…
234402	航发大厦	［硚口-汉正街］利济东街105号	{"2016-12":"12946","2016-11":"13000","2016-10":"13000","2016-09":"13481","2016-08":"12878","2016-07":"13071","2016-06":"12495","2016-05":"13477","2016-04":"12611","2016-03":"12325","2016-02":"12389","2016-01":"12342","2017-12":"17092","2017-11":"17250","2017-10":"17267","2017-09":"17274","2017-08":"17015","2017-07":"16858","2017-06":"16528","2017-05":"16517","2017-04":"16310","2017-03":"15146","2…
232096	五彩社区	［硚口-汉正街］五彩正巷1号	{"2016-12":"13553","2016-11":"13259","2016-10":"15243","2016-09":"14589","2016-08":"14674","2016-07":"14530","2016-06":"12107","2016-05":"11608","2016-04":"11505","2016-03":"11175","2016-02":"12229","2016-01":"12832","2017-12":"18026","2017-11":"18329","2017-10":"16988","2017-09":"16303","2017-08":"16212","2017-07":"16332","2017-06":"16477","2017-05":"15597","2017-04":"15555","2017-03":"15500","2…
231553	汉正街第一大道钻石座	［硚口-汉正街］沿河大道178号	{"2016-12":"12806","2016-11":"14697","2016-10":"11680","2016-09":"11717","2016-08":"12075","2016-07":"11627","2016-06":"11536","2016-05":"10000","2016-04":"10000","2016-03":"9976","2016-02":"9444","2016-01":"9405","2017-12":"20335","2017-11":"20075","2017-10":"18231","2017-09":"18082","2017-08":"17823","2017-07":"14780","2017-06":"14778","2017-05":"14523","2017-04":"11623","2017-03":"12834","2017…
230110	竹牌社区	［硚口-汉正街］崇德里3号	{"2016-12":"13748","2016-11":"14285","2016-10":"13694","2016-09":"12770","2016-08":"12422","2016-07":"12404","2016-06":"12935","2016-05":"11239","2016-04":"10412","2016-03":"10690","2016-02":"10784","2016-01":"10784","2017-12":"17054","2017-11":"16192","2017-10":"17362","2017-09":"18331","2017-08":"16968","2017-07":"16384","2017-06":"15477","2017-05":"15177","2017-04":"14899","2017-03":"14897","2…
230079	民安大厦	［硚口-汉正街］民意四路	{"2016-12":"15083","2016-11":"15058","2016-10":"13084","2016-09":"12210","2016-08":"12068","2016-07":"9852","2016-06":"8843","2016-05":"10641","2016-04":"10823","2016-03":"10823","2016-02":"10037","2016-01":"10574","2017-12":"19217","2017-11":"16422","2017-10":"16084","2017-09":"15984","2017-08":"15984","2017-07":"16428","2017-06":"16047","2017-05":"16460","2017-04":"15577","2017-03":"15907","201…
224704	自治小区	［硚口-汉正街］顺道街	{"2016-12":"15217","2016-11":"15617","2016-10":"13375","2016-09":"12802","2016-08":"12221","2016-07":"12221","2016-06":"12221","2016-05":"12388","2016-04":"12104","2016-03":"11830","2016-02":"11480","2016-01":"11030","2017-12":"20368","2017-11":"20503","2017-10":"17926","2017-09":"17035","2017-08":"16666","2017-07":"16667","2017-06":"16596","2017-05":"16675","2017-04":"16226","2017-03":"15574","2…
222310	荣东社区	［硚口-汉正街］武胜东街	{"2016-12":"18062","2016-11":"15132","2016-10":"13979","2016-09":"13624","2016-08":"13829","2016-07":"13155","2016-06":"12204","2016-05":"12229","2016-04":"12076","2016-03":"11996","2016-02":"11953","2016-01":"11962","2017-12":"20459","2017-11":"20823","2017-10":"20452","2017-09":"20582","2017-08":"19598","2017-07":"19480","2017-06":"19599","2017-05":"19010","2017-04":"17134","2017-03":"16600","2…
220970	六角亭街顺道社区	［硚口-汉正街］顺道街23号	{"2016-12":"12962","2016-11":"12962","2016-10":"12962","2016-09":"11898","2016-08":"11898","2016-07":"11898","2016-06":"11898","2016-05":"12676","2016-04":"11261","2016-03":"11250","2016-02":"11250","2016-01":"11250","2017-12":"11702","2017-11":"11675","2017-10":"12464","2017-09":"18658","2017-08":"17882","2017-07":"17777","2017-06":"17777","2017-05":"16918","2017-04":"13219","2017-03":"12962","2…
213863	雅典居花园	［硚口-汉正街］民意四路17号	{"2016-12":"14038","2016-11":"13580","2016-10":"12461","2016-09":"12474","2016-08":"12580","2016-07":"12604","2016-06":"12667","2016-05":"12145","2016-04":"12356","2016-03":"12076","2016-02":"11902","2016-01":"11974","2017-12":"20805","2017-11":"20997","2017-10":"21501","2017-09":"21407","2017-08":"19879","2017-07":"18980","2017-06":"18954","2017-05":"18197","2017-04":"16641","2017-03":"17054","2…
213856	汉口中心嘉园	［硚口-汉正街］京汉大道528号	{"2016-12":"24927","2016-11":"24772","2016-10":"21527","2016-09":"19845","2016-08":"18899","2016-07":"18384","2016-06":"18983","2016-05":"18527","2016-04":"16861","2016-03":"16604","2016-02":"16335","2016-01":"16265","2017-12":"29923","2017-11":"30001","2017-10":"28824","2017-09":"27731","2017-08":"27571","2017-07":"26377","2017-06":"26626","2017-05":"26878","2017-04":"26397","2017-03":"26586","2…
213764	丽景苑	［硚口-汉正街］长堤街521号	{"2016-12":"15573","2016-11":"12487","2016-10":"12430","2016-09":"12023","2016-08":"11525","2016-07":"10966","2016-06":"11666","2016-05":"11666","2016-04":"11371","2016-03":"11956","2016-02":"10892","2016-01":"10759","2017-12":"20392","2017-11":"21052","2017-10":"22292","2017-09":"21964","2017-08":"18642","2017-07":"18556","2017-06":"19037","2017-05":"19082","2017-04":"18819","2017-03":"16718","2…
213714	财源大厦	［硚口-汉正街］利济北路80号	{"2016-12":"16503","2016-11":"15642","2016-10":"15474","2016-09":"15349","2016-08":"15295","2016-07":"14943","2016-06":"13570","2016-05":"12857","2016-04":"12857","2016-03":"12384","2016-02":"12194","2016-01":"12278","2017-12":"21574","2017-11":"20168","2017-10":"19939","2017-09":"19572","2017-08":"19935","2017-07":"19579","2017-06":"19319","2017-05":"18621","2017-04":"17676","2017-03":"17797","2…
213672	万信摩登会馆	［硚口-汉正街］中山大道264-282号	{"2016-12":"12665","2016-11":"12380","2016-10":"11766","2016-09":"11428","2016-08":"11514","2016-07":"11041","2016-06":"10629","2016-05":"11325","2016-04":"10618","2016-03":"10318","2016-02":"11080","2016-01":"10977","2017-12":"18898","2017-11":"17724","2017-10":"17163","2017-09":"16682","2017-08":"17744","2017-07":"16427","2017-06":"14320","2017-05":"13269","2017-04":"13193","2017-03":"12957","2…
213609	双龙小区	［硚口-汉正街］双龙街4号	{"2016-12":"15081","2016-11":"14511","2016-10":"12781","2016-09":"12053","2016-08":"12010","2016-07":"12076","2016-06":"12139","2016-05":"11467","2016-04":"11499","2016-03":"11951","2016-02":"11410","2016-01":"11144","2017-12":"20005","2017-11":"20000","2017-10":"20000","2017-09":"20202","2017-08":"19508","2017-07":"18832","2017-06":"17479","2017-05":"16594","2017-04":"15395","2017-03":"15100","2…
213532	滨水香苑	［硚口-汉正街］沿河大道216号	{"2016-12":"15587","2016-11":"15249","2016-10":"14356","2016-09":"13850","2016-08":"12834","2016-07":"12787","2016-06":"12537","2016-05":"12467","2016-04":"12580","2016-03":"11987","2016-02":"11074","2016-01":"10979","2017-12":"23033","2017-11":"22624","2017-10":"19804","2017-09":"20009","2017-08":"19800","2017-07":"19281","2017-06":"20835","2017-05":"18234","2017-04":"18267","2017-03":"18136","2…
213531	蓝山城市中心	［硚口-汉正街］利济北路	{"2016-12":"16059","2016-11":"14565","2016-10":"14117","2016-09":"13232","2016-08":"13908","2016-07":"13948","2016-06":"12510","2016-05":"12495","2016-04":"12563","2016-03":"12602","2016-02":"12609","2016-01":"12609","2017-12":"22603","2017-11":"24503","2017-10":"23921","2017-09":"21712","2017-08":"18526","2017-07":"18354","2017-06":"18352","2017-05":"17242","2017-04":"17510","2017-03":"17912","2…
213441	银丰富苑	［硚口-汉正街］利济南路8-12号	{"2016-12":"14198","2016-11":"14078","2016-10":"13910","2016-09":"12241","2016-08":"11958","2016-07":"12185","2016-06":"12402","2016-05":"11044","2016-04":"11162","2016-03":"11086","2016-02":"9402","2016-01":"9650","2017-12":"18618","2017-11":"18255","2017-10":"18025","2017-09":"17917","2017-08":"17791","2017-07":"17909","2017-06":"18145","2017-05":"16768","2017-04":"15008","2017-03":"14535","201…
213399	美奇国际公寓	［硚口-汉正街］中山大道283-287号	{"2016-12":"13773","2016-11":"13873","2016-10":"11642","2016-09":"11417","2016-08":"11469","2016-07":"11796","2016-06":"11404","2016-05":"10653","2016-04":"10458","2016-03":"10474","2016-02":"10483","2016-01":"10470","2017-12":"19548","2017-11":"19395","2017-10":"18250","2017-09":"16522","2017-08":"16815","2017-07":"16383","2017-06":"15947","2017-05":"15131","2017-04":"15147","2017-03":"15028","2…
213376	金成世家	［硚口-汉正街］游艺路16号附1号	{"2016-12":"18007","2016-11":"17481","2016-10":"13892","2016-09":"13576","2016-08":"13632","2016-07":"13576","2016-06":"13503","2016-05":"13433","2016-04":"13439","2016-03":"13425","2016-02":"13357","2016-01":"12510","2017-12":"22042","2017-11":"21917","2017-10":"21887","2017-09":"21817","2017-08":"21863","2017-07":"22072","2017-06":"20269","2017-05":"20368","2017-04":"18411","2017-03":"19258","2…
213373	汉正花园	［硚口-汉正街］汉正街695号	{"2016-12":"14536","2016-11":"14646","2016-10":"12583","2016-09":"12980","2016-08":"12980","2016-07":"12866","2016-06":"12111","2016-05":"11954","2016-04":"11169","2016-03":"10998","2016-02":"11089","2016-01":"11030","2017-12":"20434","2017-11":"20172","2017-10":"19120","2017-09":"18123","2017-08":"17388","2017-07":"17333","2017-06":"16960","2017-05":"16922","2017-04":"19079","2017-03":"15993","2…
212786	暨济春天园小区	［硚口-汉正街］沿河大道190-192号	{"2016-12":"17284","2016-11":"17628","2016-10":"14608","2016-09":"13677","2016-08":"13147","2016-07":"13148","2016-06":"13430","2016-05":"12830","2016-04":"12795","2016-03":"12537","2016-02":"12049","2016-01":"11827","2017-12":"19829","2017-11":"19822","2017-10":"19406","2017-09":"18955","2017-08":"18709","2017-07":"18840","2017-06":"19339","2017-05":"18623","2017-04":"18547","2017-03":"16536","2…
847315	艺和社区	［硚口-汉正街］多福路	{"2017-12":"16000","2017-11":"15933","2017-10":"14000","2018-11":"17428","2018-10":"19562","2018-09":"20429","2018-08":"20377","2018-07":"20389","2018-06":"20602","2018-05":"20678","2018-04":"19363","2018-03":"20032","2018-02":"16000","2018-01":"16000"}
314755	金昌大厦	［硚口-汉正街］汉正街728附18号	{"2016-12":"15103","2016-11":"15481","2016-10":"10735","2016-09":"10294","2016-08":"9915","2016-07":"9750","2016-06":"9861","2016-05":"11425","2016-04":"11711","2016-03":"10070","2016-02":"10070","2016-01":"10070","2017-12":"19970","2017-11":"19979","2017-10":"19270","2017-09":"18296","2017-08":"18323","2017-07":"17795","2017-06":"16367","2017-05":"15446","2017-04":"15600","2017-03":"16086","2017…
225468	汉正街第一大道翡翠座	［硚口-汉正街］沿河大道167号	{"2016-12":"14894","2016-11":"14826","2016-10":"11805","2016-09":"11299","2016-08":"11299","2016-07":"11299","2016-06":"10707","2016-05":"10824","2016-04":"11333","2016-03":"10015","2016-02":"11683","2016-01":"11376","2017-12":"20338","2017-11":"20338","2017-10":"20036","2017-09":"17843","2017-08":"16886","2017-07":"16639","2017-06":"14950","2017-05":"13349","2017-04":"13717","2017-03":"13949","2…
996775	金正茂小区	［硚口-汉正街］汉正街777号	{"2017-12":"20000","2017-11":"19903","2018-11":"22200","2018-10":"22147","2018-09":"22067","2018-08":"23308","2018-07":"23502","2018-06":"23493","2018-05":"22875","2018-04":"22894","2018-03":"21427","2018-02":"19857","2018-01":"20000"}
924490	既济电力商城	［硚口-汉正街］利济南路2号	{"2017-12":"19758","2017-11":"19194","2017-10":"18841","2017-09":"18711","2017-08":"18977","2017-07":"19726","2018-11":"22301","2018-10":"22695","2018-09":"22057","2018-08":"20141","2018-07":"20054","2018-06":"18985","2018-05":"20028","2018-04":"20302","2018-03":"20506","2018-02":"20284","2018-01":"20289"}
846700	万安大厦	［硚口-汉正街］汉正街	{"2017-12":"20433","2017-11":"20526","2017-10":"21121","2017-09":"19505","2017-08":"19133","2017-07":"18454","2017-06":"16129","2018-11":"21367","2018-10":"21685","2018-09":"21394","2018-08":"20952","2018-07":"20952","2018-06":"20952","2018-05":"20839","2018-04":"21302","2018-03":"21836","2018-02":"20902","2018-01":"20940"}
846224	硚口区汉正街全新社区	［硚口-汉正街］全新街	{"2017-12":"19165","2017-11":"19801","2017-10":"19084","2017-09":"17214","2017-08":"16968","2017-07":"16245","2017-06":"13994","2017-05":"13752","2017-04":"11730","2018-11":"24023","2018-10":"24077","2018-09":"24035","2018-08":"20357","2018-07":"18559","2018-06":"17705","2018-05":"18216","2018-04":"18855","2018-03":"18308","2018-02":"18976","2018-01":"19138"}
846145	宝庆二巷小区	［硚口-汉正街］利济南路	{"2017-12":"16826","2017-11":"16826","2017-10":"16826","2017-09":"16826","2017-08":"16798","2017-07":"16611","2017-06":"16678","2017-05":"15655","2017-04":"13775","2018-11":"15426","2018-10":"15607","2018-09":"15373","2018-08":"15105","2018-07":"16071","2018-06":"16333","2018-05":"16333","2018-04":"17542","2018-03":"13613","2018-02":"11666","2018-01":"12831"}
1004124	既济春天园小区	［硚口-汉正街］沿河大道190-192号	{"2017-12":"19778","2017-11":"18000","2018-11":"22353","2018-10":"22547","2018-09":"22327","2018-08":"20651","2018-07":"20862","2018-06":"20730","2018-05":"20536","2018-04":"20807","2018-03":"20821","2018-02":"19380","2018-01":"19860"}
989043	汉正街永茂社区	［硚口-汉正街］大夹街10号	{"2017-12":"20000","2017-11":"19855","2017-10":"18143","2017-09":"17719","2018-11":"19439","2018-10":"19025","2018-09":"19127","2018-08":"20445","2018-07":"19509","2018-06":"20135","2018-05":"19642","2018-04":"18994","2018-03":"20125","2018-02":"20150","2018-01":"19979"}
924772	银邦大厦	［硚口-汉正街］中山大道287号	{"2017-12":"18186","2017-11":"18964","2017-10":"19921","2017-09":"19876","2017-08":"18897","2017-07":"18883","2018-11":"22530","2018-10":"22182","2018-09":"21767","2018-08":"20937","2018-07":"20987","2018-06":"20782","2018-05":"20552","2018-04":"20180","2018-03":"19651","2018-02":"18923","2018-01":"18296"}
847656	利济社区	［硚口-汉正街］利济南路	{"2017-12":"18483","2017-11":"17706","2017-10":"17022","2017-09":"16267","2017-08":"16381","2017-07":"16283","2017-06":"16185","2017-05":"15722","2017-04":"15631","2017-03":"16744","2018-11":"19769","2018-10":"20386","2018-09":"20511","2018-08":"20597","2018-07":"20754","2018-06":"20056","2018-05":"19996","2018-04":"21344","2018-03":"20628","2018-02":"21219","2018-01":"20264"}
847519	旌德社区	［硚口-汉正街］多福路117号17-6号	{"2017-12":"10718","2017-11":"14500","2017-10":"14500","2018-11":"21023","2018-10":"21012","2018-09":"20908","2018-08":"20277","2018-07":"20077","2018-06":"20249","2018-05":"20021","2018-04":"19772","2018-03":"20445","2018-02":"19164","2018-01":"11760"}
847400	游艺西村	［硚口-汉正街］游艺路197号	{"2017-12":"16906","2017-11":"14867","2017-10":"14867","2017-09":"14867","2017-08":"14867","2017-07":"14867","2017-06":"14932","2018-11":"26415","2018-10":"22504","2018-09":"18403","2018-08":"18341","2018-07":"19806","2018-06":"26976","2018-05":"21106","2018-04":"16092","2018-03":"14156","2018-02":"14285","2018-01":"14285"}
847398	游艺社区	［硚口-汉正街］六角亭街	{"2017-12":"17447","2017-11":"17447","2017-10":"17447","2017-09":"17447","2017-08":"17638","2017-07":"17766","2017-06":"16836","2017-05":"16996","2017-04":"15526","2017-03":"14117","2018-11":"19674","2018-10":"18660","2018-09":"18090","2018-08":"17954","2018-07":"20340","2018-06":"23322","2018-05":"20140","2018-04":"20882","2018-03":"17820","2018-02":"17447","2018-01":"17447"}
847198	学堂社区	［硚口-汉正街］下荣华里6号	{"2017-12":"25809","2017-11":"25855","2017-10":"24524","2017-09":"21503","2017-08":"20292","2017-07":"20383","2017-06":"19834","2017-05":"18342","2017-04":"17128","2018-11":"19540","2018-10":"19825","2018-09":"19917","2018-08":"20372","2018-07":"20430","2018-06":"20619","2018-05":"20417","2018-04":"20239","2018-03":"20581","2018-02":"24548","2018-01":"24895"}
846838	金海名都	［硚口-汉正街］中山大道185附28号	{"2017-12":"22602","2017-11":"22983","2017-10":"22936","2017-09":"23368","2017-08":"23057","2017-07":"21092","2017-06":"20813","2018-11":"24137","2018-10":"24137","2018-09":"24124","2018-08":"24028","2018-07":"23715","2018-06":"23647","2018-05":"24014","2018-04":"23701","2018-03":"22890","2018-02":"23043","2018-01":"23025"}
302838	27中教师宿舍	［硚口-汉正街］游艺路127号	{"2016-12":"9723","2016-11":"9577","2016-10":"9577","2016-09":"9166","2016-08":"9166","2016-07":"9166","2016-06":"9166","2016-05":"8864","2016-04":"8387","2016-03":"8387","2016-02":"8387","2016-01":"8387","2017-12":"9729","2017-11":"10449","2017-10":"16446","2017-09":"13789","2017-08":"10643","2017-07":"10643","2017-06":"13119","2017-05":"10479","2017-04":"10473","2017-03":"10140","2017-02":"1014…
266257	武汉市一医院宿舍	［硚口-汉正街］利济路	{"2016-12":"11705","2016-11":"11705","2016-10":"11705","2016-09":"11224","2016-08":"11224","2016-07":"11224","2016-06":"11224","2016-05":"11224","2016-04":"11224","2016-03":"11286","2016-02":"11286","2016-01":"11255","2017-12":"18025","2017-11":"17920","2017-10":"18009","2017-09":"18288","2017-08":"18167","2017-07":"15526","2017-06":"15526","2017-05":"16120","2017-04":"16447","2017-03":"16447","2…
222773	南巷社区	［硚口-汉正街］顺道街168号	{"2016-12":"14821","2016-11":"14058","2016-10":"13713","2016-09":"12410","2016-08":"12271","2016-07":"12310","2016-06":"12206","2016-05":"12151","2016-04":"11860","2016-03":"11913","2016-02":"12050","2016-01":"12000","2017-12":"16230","2017-11":"16230","2017-10":"17561","2017-09":"17818","2017-08":"17818","2017-07":"17818","2017-06":"19306","2017-05":"18028","2017-04":"15467","2017-03":"14657","2…
213212	佳和广场	［硚口-汉正街］利济东街27号	{"2016-12":"13636","2016-11":"12325","2016-10":"10096","2016-09":"10096","2016-08":"10105","2016-07":"10096","2016-06":"10316","2016-05":"10058","2016-04":"10175","2016-03":"11124","2016-02":"10569","2016-01":"10384","2017-12":"16148","2017-11":"16148","2017-10":"16268","2017-09":"16509","2017-08":"16335","2017-07":"16432","2017-06":"16611","2017-05":"16975","2017-04":"16546","2017-03":"15370","2…
924231	南国大武汉SOHO	［硚口-汉西］汉西一路	{"2017-12":"18347","2017-11":"18276","2017-10":"18299","2017-09":"18651","2017-08":"19590","2017-07":"19121","2018-11":"17023","2018-10":"17253","2018-09":"17601","2018-08":"17591","2018-07":"17833","2018-06":"17767","2018-05":"17743","2018-04":"17889","2018-03":"17862","2018-02":"17819","2018-01":"18047"}
220346	云鹤小区	［硚口-汉西］长丰大道	{"2016-12":"10485","2016-11":"10352","2016-10":"9713","2016-09":"9313","2016-08":"9243","2016-07":"9264","2016-06":"9122","2016-05":"8932","2016-04":"8840","2016-03":"8797","2016-02":"8695","2016-01":"8572","2017-12":"14351","2017-11":"14226","2017-10":"14129","2017-09":"14214","2017-08":"14006","2017-07":"13263","2017-06":"13033","2017-05":"12702","2017-04":"12469","2017-03":"12125","2017-02":"1…
213789	弘鑫花园	［硚口-汉西］古田四路38号	{"2016-12":"12111","2016-11":"11997","2016-10":"11595","2016-09":"10967","2016-08":"10805","2016-07":"10256","2016-06":"11037","2016-05":"10003","2016-04":"9725","2016-03":"9586","2016-02":"9868","2016-01":"9726","2017-12":"16162","2017-11":"16334","2017-10":"16554","2017-09":"16666","2017-08":"17025","2017-07":"15152","2017-06":"14520","2017-05":"14072","2017-04":"13311","2017-03":"13743","2017-…
212850	香港映象	［硚口-汉西］解放大道319号	{"2016-12":"19022","2016-11":"18925","2016-10":"18202","2016-09":"15516","2016-08":"15099","2016-07":"14458","2016-06":"14028","2016-05":"13600","2016-04":"12953","2016-03":"12691","2016-02":"12699","2016-01":"12806","2017-12":"21630","2017-11":"21658","2017-10":"21399","2017-09":"21425","2017-08":"21170","2017-07":"20987","2017-06":"20143","2017-05":"19601","2017-04":"19123","2017-03":"18847","2…
214069	汉水熙园	［硚口-汉西］解放大道148附6号	{"2016-12":"18614","2016-11":"18378","2016-10":"17230","2016-09":"15461","2016-08":"14945","2016-07":"15006","2016-06":"14717","2016-05":"13396","2016-04":"12536","2016-03":"13431","2016-02":"13294","2016-01":"13545","2017-12":"23265","2017-11":"23401","2017-10":"23439","2017-09":"23180","2017-08":"22982","2017-07":"22867","2017-06":"22709","2017-05":"22477","2017-04":"20487","2017-03":"18967","2…
213798	润和花园	［硚口-汉西］汉西二路79号	{"2016-12":"12853","2016-11":"12216","2016-10":"12334","2016-09":"11397","2016-08":"10612","2016-07":"10533","2016-06":"10524","2016-05":"10202","2016-04":"9728","2016-03":"9454","2016-02":"9385","2016-01":"9482","2017-12":"16559","2017-11":"16238","2017-10":"15766","2017-09":"15724","2017-08":"15307","2017-07":"14944","2017-06":"14693","2017-05":"14499","2017-04":"13700","2017-03":"12978","2017-…
639294	中民长青国际	［硚口-汉西］汉西三路81号	{"2016-12":"10351","2016-11":"11092","2016-10":"11212","2016-09":"10262","2016-08":"8643","2016-07":"9167","2016-06":"9101","2016-05":"9000","2016-04":"8583","2016-03":"8009","2016-02":"8077","2016-01":"8173","2017-12":"13645","2017-11":"13629","2017-10":"13498","2017-09":"13439","2017-08":"13184","2017-07":"13051","2017-06":"14209","2017-05":"14414","2017-04":"14249","2017-03":"13756","2017-02":…
639290	中民长青里	［硚口-汉西］古田四路	{"2016-12":"16057","2016-11":"16542","2016-10":"15672","2016-09":"16250","2016-08":"16266","2016-07":"14758","2016-06":"13921","2016-05":"12691","2016-04":"12656","2016-03":"12552","2016-02":"13052","2016-01":"12658","2017-12":"18368","2017-11":"18724","2017-10":"18762","2017-09":"18931","2017-08":"19093","2017-07":"17849","2017-06":"16828","2017-05":"16813","2017-04":"16777","2017-03":"17326","2…
580648	云鹤园	［硚口-汉西］长丰大道	{"2016-12":"10397","2016-11":"10503","2016-10":"9700","2016-09":"9393","2016-08":"9249","2016-07":"9330","2016-06":"9021","2016-05":"8948","2016-04":"8880","2016-03":"8866","2016-02":"8793","2016-01":"8752","2017-12":"14912","2017-11":"14976","2017-10":"14731","2017-09":"14493","2017-08":"14468","2017-07":"13639","2017-06":"12774","2017-05":"12509","2017-04":"12258","2017-03":"11476","2017-02":"1…
536073	天宇盛世滨江	［硚口-汉西］沿河大道	{"2016-12":"20773","2016-11":"19044","2016-10":"18145","2016-09":"19461","2016-08":"19765","2016-07":"18102","2016-06":"16940","2016-05":"16516","2016-04":"16413","2016-03":"16398","2016-02":"16366","2016-01":"16107","2017-12":"25008","2017-11":"24895","2017-10":"24449","2017-09":"24762","2017-08":"24951","2017-07":"26287","2017-06":"24769","2017-05":"24444","2017-04":"24226","2017-03":"23225","2…
458750	保利香槟国际	［硚口-汉西］汉西一路49号	{"2016-12":"20345","2016-11":"21478","2016-10":"20022","2016-09":"18267","2016-08":"16420","2016-07":"15853","2016-06":"15754","2016-05":"14841","2016-04":"14257","2016-03":"14202","2016-02":"14210","2016-01":"14186","2017-12":"24194","2017-11":"24283","2017-10":"24361","2017-09":"23804","2017-08":"23559","2017-07":"23500","2017-06":"23135","2017-05":"22943","2017-04":"22606","2017-03":"22014","2…
364792	左岸美邻	［硚口-汉西］简易路126号	{"2016-12":"19147","2016-11":"19381","2016-10":"16895","2016-09":"16109","2016-08":"14608","2016-07":"14079","2016-06":"13599","2016-05":"14667","2016-04":"14197","2016-03":"13533","2016-02":"13370","2016-01":"13490","2017-12":"22152","2017-11":"20818","2017-10":"21682","2017-09":"23229","2017-08":"23144","2017-07":"23107","2017-06":"21709","2017-05":"20378","2017-04":"21672","2017-03":"19386","2…
302307	四新社区	［硚口-汉西］四新路	{"2016-12":"14840","2016-11":"14635","2016-10":"12194","2016-09":"11500","2016-08":"10452","2016-07":"10333","2016-06":"10200","2016-05":"9730","2016-04":"9675","2016-03":"9833","2016-02":"10250","2016-01":"9859","2017-12":"16527","2017-11":"15938","2017-10":"15384","2017-09":"15375","2017-08":"15366","2017-07":"15219","2017-06":"15487","2017-05":"16309","2017-04":"14846","2017-03":"14553","2017-…
302224	汉西社区	［硚口-汉西］汉西一路	{"2016-12":"14059","2016-11":"12608","2016-10":"10398","2016-09":"10036","2016-08":"11235","2016-07":"10139","2016-06":"9247","2016-05":"9479","2016-04":"9268","2016-03":"9268","2016-02":"7843","2016-01":"7843","2017-12":"19441","2017-11":"13643","2017-10":"12612","2017-09":"12500","2017-08":"12500","2017-07":"12793","2017-06":"13674","2017-05":"12964","2017-04":"13764","2017-03":"14581","2017-02…
301924	新合社区	［硚口-汉西］新合村路	{"2016-10":"","2017-12":"12871","2017-11":"13745","2017-10":"13768","2017-09":"14609","2017-08":"13312","2017-07":"13234","2017-06":"13382","2017-05":"13206","2017-04":"13201","2017-03":"13325","2018-11":"16423","2018-10":"15598","2018-09":"14663","2018-08":"16008","2018-07":"16248","2018-06":"14584","2018-05":"13917","2018-04":"14199","2018-03":"13969","2018-02":"14646","2018-01":"14100"}
301737	汉西一村	［硚口-汉西］汉西北路63号	{"2016-12":"12804","2016-11":"11841","2016-10":"11751","2016-09":"10952","2016-08":"9380","2016-07":"8938","2016-06":"8947","2016-05":"8947","2016-04":"9107","2016-03":"9024","2016-02":"8913","2016-01":"7997","2017-12":"17329","2017-11":"17245","2017-10":"15912","2017-09":"16444","2017-08":"15429","2017-07":"14170","2017-06":"14507","2017-05":"15378","2017-04":"15044","2017-03":"13645","2017-02":…
301546	简易社区外贸小区	［硚口-汉西］解放大道180号	{"2016-12":"12686","2016-11":"15006","2016-10":"11524","2016-09":"11051","2016-08":"10257","2016-07":"10852","2016-06":"10852","2016-05":"10852","2016-04":"10852","2016-03":"10852","2016-02":"10923","2016-01":"10858","2017-12":"17870","2017-11":"17607","2017-10":"17052","2017-09":"17168","2017-08":"17601","2017-07":"17336","2017-06":"15824","2017-05":"16054","2017-04":"16052","2017-03":"16022","2…
287657	韩家墩街简易社区	［硚口-汉西］简易路59号	{"2016-12":"14814","2016-11":"14848","2016-10":"14342","2016-09":"13080","2016-08":"12736","2016-07":"12842","2016-06":"12466","2016-05":"12464","2016-04":"12199","2016-03":"11856","2016-02":"11945","2016-01":"11266","2017-12":"18489","2017-11":"18479","2017-10":"18882","2017-09":"19064","2017-08":"19920","2017-07":"19297","2017-06":"17149","2017-05":"16535","2017-04":"16072","2017-03":"15989","2…
286381	双墩小区	［硚口-汉西］汉西北路2号	{"2016-12":"13435","2016-11":"11131","2016-10":"11369","2016-09":"10274","2016-08":"9703","2016-07":"10676","2016-06":"9411","2016-05":"9411","2016-04":"9348","2016-03":"8918","2016-02":"8335","2016-01":"8506","2017-12":"16984","2017-11":"16990","2017-10":"16952","2017-09":"16154","2017-08":"15460","2017-07":"15369","2017-06":"15475","2017-05":"15443","2017-04":"15366","2017-03":"13845","2017-02"…
238568	铁路小区(汉西路)	［硚口-汉西］汉西北路193号	{"2016-12":"11651","2016-11":"11820","2016-10":"10860","2016-09":"10131","2016-08":"9684","2016-07":"7476","2016-06":"8760","2016-05":"8412","2016-04":"6900","2016-03":"6900","2016-02":"7407","2016-01":"7407","2017-12":"15289","2017-11":"15131","2017-10":"15177","2017-09":"15288","2017-08":"14864","2017-07":"14766","2017-06":"14765","2017-05":"12999","2017-04":"12922","2017-03":"12554","2017-02":…
235525	东源小区	［硚口-汉西］古田五路17号	{"2016-12":"13983","2016-11":"13881","2016-10":"12058","2016-09":"11103","2016-08":"10534","2016-07":"10990","2016-06":"10980","2016-05":"10388","2016-04":"10701","2016-03":"9661","2016-02":"8828","2016-01":"9659","2017-12":"18684","2017-11":"18678","2017-10":"17995","2017-09":"18069","2017-08":"18767","2017-07":"18528","2017-06":"18525","2017-05":"18249","2017-04":"17292","2017-03":"14942","2017…
235524	汉西花园	［硚口-汉西］汉西北路	{"2016-12":"13323","2016-11":"11224","2016-10":"9176","2016-09":"9177","2016-08":"9553","2016-07":"9226","2016-06":"9064","2016-05":"9140","2016-04":"9228","2016-03":"9285","2016-02":"9212","2016-01":"9111","2017-12":"16011","2017-11":"16358","2017-10":"15749","2017-09":"15405","2017-08":"15199","2017-07":"14414","2017-06":"14519","2017-05":"13756","2017-04":"12500","2017-03":"12607","2017-02":"1…
234925	地矿局物资管理处宿舍	［硚口-汉西］古田五路	{"2016-12":"13157","2016-11":"13157","2016-10":"13157","2016-09":"13236","2016-08":"12054","2016-07":"12054","2016-06":"11868","2016-05":"10244","2016-04":"10261","2016-03":"10462","2016-02":"9974","2016-01":"9913","2017-12":"19143","2017-11":"18705","2017-10":"18248","2017-09":"18439","2017-08":"18226","2017-07":"17386","2017-06":"17106","2017-05":"16117","2017-04":"13289","2017-03":"13157","201…
233745	电源厂宿舍	［硚口-汉西］建设大道	{"2016-12":"11666","2016-11":"12154","2016-10":"11053","2016-09":"11081","2016-08":"10891","2016-07":"10080","2016-06":"9734","2016-05":"9924","2016-04":"10160","2016-03":"10112","2016-02":"9400","2016-01":"9366","2017-12":"19896","2017-11":"19706","2017-10":"17956","2017-09":"16880","2017-08":"16854","2017-07":"16282","2017-06":"16241","2017-05":"16045","2017-04":"16572","2017-03":"12307","2017-…
233204	桂苑西村	［硚口-汉西］简易路28号	{"2016-12":"15938","2016-11":"15375","2016-10":"14655","2016-09":"13210","2016-08":"12550","2016-07":"11748","2016-06":"11246","2016-05":"11166","2016-04":"11427","2016-03":"11609","2016-02":"10979","2016-01":"10982","2017-12":"18962","2017-11":"18719","2017-10":"18183","2017-09":"18092","2017-08":"18319","2017-07":"17996","2017-06":"17968","2017-05":"18017","2017-04":"17963","2017-03":"15644","2…
224902	荣冠花园	［硚口-汉西］汉西北路67号	{"2016-12":"11295","2016-11":"11804","2016-10":"11157","2016-09":"11025","2016-08":"10817","2016-07":"10111","2016-06":"9174","2016-05":"8934","2016-04":"8532","2016-03":"8677","2016-02":"8707","2016-01":"8720","2017-12":"15387","2017-11":"15426","2017-10":"15412","2017-09":"15408","2017-08":"14538","2017-07":"13153","2017-06":"14528","2017-05":"13605","2017-04":"13994","2017-03":"14439","2017-02…
222869	长汽宿舍	［硚口-汉西］古田五路17-56号	{"2016-12":"12203","2016-11":"11477","2016-10":"11184","2016-09":"9952","2016-08":"9809","2016-07":"9669","2016-06":"9399","2016-05":"9552","2016-04":"9509","2016-03":"8996","2016-02":"8641","2016-01":"8703","2017-12":"16180","2017-11":"16131","2017-10":"16042","2017-09":"16221","2017-08":"16426","2017-07":"15747","2017-06":"15744","2017-05":"15000","2017-04":"14457","2017-03":"13331","2017-02":"…
221664	发展社区	［硚口-汉西］展望路	{"2016-12":"13487","2016-11":"13433","2016-10":"11255","2016-09":"10793","2016-08":"10513","2016-07":"10201","2016-06":"9999","2016-05":"9854","2016-04":"10345","2016-03":"10144","2016-02":"10734","2016-01":"10322","2017-12":"16548","2017-11":"15427","2017-10":"14998","2017-09":"15288","2017-08":"15690","2017-07":"15330","2017-06":"15158","2017-05":"15219","2017-04":"14159","2017-03":"14033","201…
221571	雅丰园	［硚口-汉西］古田四路280号	{"2016-12":"12293","2016-11":"12746","2016-10":"12844","2016-09":"12402","2016-08":"11071","2016-07":"10476","2016-06":"10921","2016-05":"10755","2016-04":"10614","2016-03":"10719","2016-02":"11075","2016-01":"10610","2017-12":"15898","2017-11":"15214","2017-10":"15292","2017-09":"15940","2017-08":"17360","2017-07":"17151","2017-06":"16909","2017-05":"14549","2017-04":"12521","2017-03":"13194","2…
221357	新合村小区	［硚口-汉西］建设大道41号	{"2016-12":"13479","2016-11":"13625","2016-10":"11421","2016-09":"11290","2016-08":"11187","2016-07":"10696","2016-06":"10903","2016-05":"9973","2016-04":"9959","2016-03":"8081","2016-02":"8075","2016-01":"8225","2017-12":"18462","2017-11":"18426","2017-10":"16522","2017-09":"15520","2017-08":"16061","2017-07":"15724","2017-06":"15853","2017-05":"14766","2017-04":"14333","2017-03":"12124","2017-0…
239887	公路社区	［硚口-宝丰崇仁］建设大道384号	{"2016-12":"14411","2016-11":"14296","2016-10":"14001","2016-09":"13942","2016-08":"13995","2016-07":"14213","2016-06":"14259","2016-05":"11386","2016-04":"11315","2016-03":"12421","2016-02":"13636","2016-01":"13055","2017-12":"25170","2017-11":"22799","2017-10":"20681","2017-09":"22769","2017-08":"22491","2017-07":"22359","2017-06":"22354","2017-05":"22060","2017-04":"22052","2017-03":"17471","2…
659589	葛洲坝城市花园	［硚口-宝丰崇仁］硚口路158号	{"2016-12":"20317","2016-11":"19442","2016-10":"19527","2016-09":"18724","2016-08":"18340","2016-07":"19611","2016-06":"16846","2016-05":"16424","2016-04":"15402","2016-03":"15388","2016-02":"15358","2016-01":"13724","2017-12":"29499","2017-11":"29555","2017-10":"29362","2017-09":"29047","2017-08":"28168","2017-07":"26200","2017-06":"26307","2017-05":"25319","2017-04":"24947","2017-03":"24484","2…
213903	同馨花园1期	［硚口-宝丰崇仁］解放大道1095号	{"2016-12":"27529","2016-11":"27788","2016-10":"26762","2016-09":"23891","2016-08":"22709","2016-07":"20564","2016-06":"19205","2016-05":"18624","2016-04":"17825","2016-03":"17333","2016-02":"16825","2016-01":"16671","2017-12":"30475","2017-11":"30421","2017-10":"30179","2017-09":"30212","2017-08":"30363","2017-07":"30171","2017-06":"29288","2017-05":"28303","2017-04":"28037","2017-03":"26645","2…
792555	中建御景星城	［硚口-宝丰崇仁］汉西路	{"2016-12":"20097","2016-11":"19336","2016-10":"18891","2016-09":"19010","2016-08":"18570","2016-07":"18311","2016-06":"18931","2016-05":"18943","2017-12":"24116","2017-11":"23046","2017-10":"23121","2017-09":"23498","2017-08":"22908","2017-07":"22277","2017-06":"21760","2017-05":"21980","2017-04":"21964","2017-03":"21201","2017-02":"20740","2017-01":"20647","2018-11":"23482","2018-10":"23528","2…
221750	三五零六社区	［硚口-宝丰崇仁］京汉大道	{"2016-12":"16073","2016-11":"16135","2016-10":"16014","2016-09":"14485","2016-08":"14522","2016-07":"14366","2016-06":"13248","2016-05":"13178","2016-04":"13025","2016-03":"12909","2016-02":"13081","2016-01":"12987","2017-12":"22078","2017-11":"22098","2017-10":"21727","2017-09":"21669","2017-08":"21346","2017-07":"21312","2017-06":"21117","2017-05":"19393","2017-04":"19318","2017-03":"18694","2…
213690	东辉花园	［硚口-宝丰崇仁］硚口路137号	{"2016-12":"20154","2016-11":"19391","2016-10":"16134","2016-09":"15106","2016-08":"15070","2016-07":"15073","2016-06":"14505","2016-05":"13993","2016-04":"13438","2016-03":"12507","2016-02":"12008","2016-01":"11883","2017-12":"23849","2017-11":"21629","2017-10":"21042","2017-09":"21112","2017-08":"20732","2017-07":"20610","2017-06":"20605","2017-05":"20334","2017-04":"20326","2017-03":"19672","2…
846459	时代新世界	［硚口-宝丰崇仁］汉西路	{"2017-12":"27878","2017-11":"28118","2017-10":"27019","2017-09":"25597","2017-08":"26578","2017-07":"26856","2017-06":"26179","2017-05":"26512","2017-04":"25102","2017-03":"24573","2018-11":"29464","2018-10":"28084","2018-09":"29586","2018-08":"26356","2018-07":"26127","2018-06":"26757","2018-05":"27173","2018-04":"26506","2018-03":"26886","2018-02":"26868","2018-01":"27473"}
798096	兴华尚都国际	［硚口-宝丰崇仁］汉西路36号	{"2016-12":"23076","2016-11":"22950","2016-10":"20604","2016-09":"19993","2016-08":"19731","2017-12":"23258","2017-11":"22987","2017-10":"22940","2017-09":"22938","2017-08":"22865","2017-07":"22628","2017-06":"22683","2017-05":"22706","2017-04":"22896","2017-03":"23379","2017-02":"23186","2017-01":"23163","2018-11":"24605","2018-10":"25069","2018-09":"26153","2018-08":"26098","2018-07":"24463","2…
582922	中御公馆	［硚口-宝丰崇仁］解放大道576-578号	{"2016-12":"20511","2016-11":"21230","2016-10":"27941","2016-09":"22514","2016-08":"21504","2016-07":"21177","2016-06":"20182","2016-05":"18837","2016-04":"17968","2016-03":"19253","2016-02":"19024","2016-01":"19272","2017-12":"31819","2017-11":"31829","2017-10":"31011","2017-09":"31313","2017-08":"31904","2017-07":"31338","2017-06":"29818","2017-05":"29540","2017-04":"29027","2017-03":"29160","2…
520345	金叶SOLO国际	［硚口-宝丰崇仁］解放大道128号	{"2016-12":"14163","2016-11":"14087","2016-10":"13161","2016-09":"12684","2016-08":"11324","2016-07":"11339","2016-06":"11078","2016-05":"11006","2016-04":"10816","2016-03":"10496","2016-02":"9858","2016-01":"9930","2017-12":"16671","2017-11":"16622","2017-10":"16627","2017-09":"16416","2017-08":"16205","2017-07":"16304","2017-06":"15809","2017-05":"15722","2017-04":"15306","2017-03":"14975","201…
500040	祥和社区南区	［硚口-宝丰崇仁］宝丰街42号	{"2016-12":"18890","2016-11":"15100","2016-10":"14548","2016-09":"13853","2016-08":"13782","2016-07":"13939","2016-06":"13997","2016-05":"14314","2016-04":"13760","2016-03":"13326","2016-02":"13333","2016-01":"12134","2017-12":"24153","2017-11":"24326","2017-10":"24287","2017-09":"22832","2017-08":"20324","2017-07":"20204","2017-06":"20199","2017-05":"18452","2017-04":"18507","2017-03":"18507","2…
499423	营房社区	［硚口-宝丰崇仁］宝丰路81附14号	{"2016-12":"14799","2016-11":"13638","2016-10":"13417","2016-09":"11604","2016-08":"11558","2016-07":"11352","2016-06":"11409","2016-05":"11679","2016-04":"10432","2016-03":"9963","2016-02":"10011","2016-01":"10061","2017-12":"16587","2017-11":"18558","2017-10":"19020","2017-09":"18336","2017-08":"16883","2017-07":"16529","2017-06":"16396","2017-05":"16499","2017-04":"15786","2017-03":"14746","20…
492750	宝丰园小区	［硚口-宝丰崇仁］宝丰街29号	{"2016-12":"14794","2016-11":"14690","2016-10":"15763","2016-09":"14485","2016-08":"14034","2016-07":"13791","2016-06":"13081","2016-05":"13081","2016-04":"13081","2016-03":"12727","2016-02":"12727","2016-01":"12727","2017-12":"24598","2017-11":"22840","2017-10":"18693","2017-09":"18243","2017-08":"18243","2017-07":"18243","2017-06":"18302","2017-05":"18268","2017-04":"15139","2017-03":"14894","2…
448337	黎明公寓	［硚口-宝丰崇仁］汉水一村225号	{"2016-12":"10333","2016-11":"10582","2016-10":"7975","2016-09":"9065","2016-08":"10296","2016-07":"8910","2016-06":"9841","2016-05":"8660","2016-04":"8606","2016-03":"8598","2016-02":"8581","2016-01":"8431","2017-12":"16657","2017-11":"17317","2017-10":"16028","2017-09":"15084","2017-08":"14813","2017-07":"14726","2017-06":"11466","2017-05":"10333","2017-04":"10333","2017-03":"10333","2017-02":"…
447815	硚口路住宅	［硚口-宝丰崇仁］硚口路125号	{"2016-12":"13309","2016-11":"13309","2016-10":"13309","2016-09":"12762","2016-08":"12762","2016-07":"12762","2016-06":"11266","2016-05":"12404","2016-04":"12326","2016-03":"12314","2016-02":"12290","2016-01":"12075","2017-12":"18790","2017-11":"12500","2017-10":"12885","2017-09":"14274","2017-08":"14017","2017-07":"13934","2017-06":"13673","2017-05":"13493","2017-04":"13488","2017-03":"13719","2…
434221	建材宿舍	［硚口-宝丰崇仁］营房五村4-8号	{"2016-12":"20000","2016-11":"19188","2016-10":"19170","2016-09":"18382","2016-08":"18005","2016-07":"16191","2016-06":"16196","2016-05":"15790","2016-04":"15691","2016-03":"15676","2016-02":"14577","2016-01":"14322","2017-12":"16605","2017-11":"12211","2017-10":"18154","2017-09":"20825","2017-08":"20450","2017-07":"20330","2017-06":"20325","2017-05":"20595","2017-04":"20595","2017-03":"20595","2…
364830	硚房翰林珑城	［硚口-宝丰崇仁］解放大道725号	{"2016-12":"20052","2016-11":"20163","2016-10":"18320","2016-09":"17567","2016-08":"17087","2016-07":"16207","2016-06":"16738","2016-05":"15995","2016-04":"15895","2016-03":"15606","2016-02":"14378","2016-01":"14210","2017-12":"29690","2017-11":"30430","2017-10":"30154","2017-09":"26669","2017-08":"24630","2017-07":"25034","2017-06":"25210","2017-05":"24771","2017-04":"21965","2017-03":"21415","2…
326061	航邮小区	［硚口-宝丰崇仁］青年路5号	{"2016-12":"16417","2016-11":"16093","2016-10":"14595","2016-09":"13827","2016-08":"13620","2016-07":"13133","2016-06":"13269","2016-05":"12447","2016-04":"12222","2016-03":"11976","2016-02":"11929","2016-01":"11944","2017-12":"20403","2017-11":"20000","2017-10":"17352","2017-09":"17291","2017-08":"16547","2017-07":"16885","2017-06":"18581","2017-05":"16984","2017-04":"17026","2017-03":"17142","2…
320837	同济宝丰小区	［硚口-宝丰崇仁］宝丰二路5号	{"2016-12":"22703","2016-11":"18858","2016-10":"19854","2016-09":"17844","2016-08":"16972","2016-07":"15922","2016-06":"15020","2016-05":"14644","2016-04":"14552","2016-03":"14538","2016-02":"14510","2016-01":"14256","2017-12":"29787","2017-11":"28438","2017-10":"27795","2017-09":"26179","2017-08":"25708","2017-07":"25557","2017-06":"25551","2017-05":"24758","2017-04":"24749","2017-03":"24086","2…
302021	武烟宿舍	［硚口-宝丰崇仁］双厂巷	{"2016-12":"16077","2016-11":"13928","2016-10":"12698","2016-09":"12032","2016-08":"11933","2016-07":"11747","2016-06":"11988","2016-05":"11423","2016-04":"11287","2016-03":"10600","2016-02":"10077","2016-01":"10000","2017-12":"20000","2017-11":"20000","2017-10":"18086","2017-09":"17983","2017-08":"18262","2017-07":"17286","2017-06":"17395","2017-05":"16771","2017-04":"14117","2017-03":"14550","2…
301325	硚北社区	［硚口-宝丰崇仁］崇仁路211附1号	{"2016-12":"15000","2016-11":"14998","2016-10":"15358","2016-09":"14994","2016-08":"14276","2016-07":"13548","2016-06":"13497","2016-05":"13243","2016-04":"13763","2016-03":"12576","2016-02":"13171","2016-01":"13438","2017-12":"24938","2017-11":"24875","2017-10":"22978","2017-09":"22659","2017-08":"22357","2017-07":"22050","2017-06":"20000","2017-05":"20102","2017-04":"19017","2017-03":"19114","2…
288456	仁寿雅居	［硚口-宝丰崇仁］仁寿路140号	{"2016-12":"13809","2016-11":"13223","2016-10":"13223","2016-09":"12354","2016-08":"11520","2016-07":"10156","2016-06":"10156","2016-05":"10156","2016-04":"10156","2016-03":"11124","2016-02":"11124","2016-01":"11124","2017-12":"16049","2017-11":"15669","2017-10":"17586","2017-09":"17605","2017-08":"17477","2017-07":"16920","2017-06":"17272","2017-05":"16796","2017-04":"16153","2017-03":"16153","2…
248242	鄂教小区	［硚口-宝丰崇仁］站邻路	{"2016-12":"19407","2016-11":"18571","2016-10":"15345","2016-09":"12424","2016-08":"12321","2016-07":"12033","2016-06":"11507","2016-05":"11960","2016-04":"11339","2016-03":"11343","2016-02":"11334","2016-01":"11375","2017-12":"22403","2017-11":"20643","2017-10":"20211","2017-09":"20862","2017-08":"19708","2017-07":"18509","2017-06":"18720","2017-05":"18567","2017-04":"19148","2017-03":"18696","2…
247000	62中教师宿舍	［硚口-宝丰崇仁］宝丰巷4号	{"2016-12":"15384","2016-11":"16035","2016-10":"13317","2016-09":"12769","2016-08":"12769","2016-07":"12141","2016-06":"11688","2016-05":"11873","2016-04":"12500","2016-03":"12500","2016-02":"12500","2016-01":"12500","2017-12":"18386","2017-11":"17442","2017-10":"19446","2017-09":"16562","2017-08":"16562","2017-07":"19341","2017-06":"16710","2017-05":"16829","2017-04":"15604","2017-03":"15384","2…
244532	同济医学院社区	［硚口-宝丰崇仁］航空路13号	{"2016-12":"17307","2016-11":"17504","2016-10":"","2016-09":"","2016-08":"","2016-07":"","2016-06":"14356","2016-05":"14866","2016-04":"13291","2016-03":"12917","2016-02":"12892","2016-01":"12547","2017-12":"23238","2017-11":"21845","2017-10":"22627","2017-09":"22800","2017-08":"22800","2017-07":"22575","2017-06":"21623","2017-05":"18949","2017-04":"21131","2017-03":"17408","2017-02":"16887","201…
242840	阮家台铁路住宅区	［硚口-宝丰崇仁］阮家台31号	{"2016-12":"11851","2016-11":"11252","2016-10":"11667","2016-09":"11549","2016-08":"11504","2016-07":"11657","2016-06":"11266","2016-05":"10810","2016-04":"11270","2016-03":"11061","2016-02":"9645","2016-01":"9731","2017-12":"18103","2017-11":"18296","2017-10":"17112","2017-09":"17083","2017-08":"17065","2017-07":"17051","2017-06":"16997","2017-05":"15837","2017-04":"13935","2017-03":"12454","201…
240838	石油宿舍	［硚口-宝丰崇仁］宝丰一路107附2号	{"2016-12":"12234","2016-11":"11863","2016-10":"12116","2016-09":"11249","2016-08":"11528","2016-07":"11545","2016-06":"11756","2016-05":"10522","2016-04":"10430","2016-03":"10574","2016-02":"9416","2016-01":"8991","2017-12":"17740","2017-11":"17172","2017-10":"15227","2017-09":"15238","2017-08":"15238","2017-07":"15238","2017-06":"15154","2017-05":"16257","2017-04":"13330","2017-03":"12962","201…
237416	振升商住楼	［硚口-宝丰崇仁］宝丰一路48号	{"2016-12":"13900","2016-11":"13301","2016-10":"11067","2016-09":"10612","2016-08":"10394","2016-07":"10201","2016-06":"8296","2016-05":"8088","2016-04":"8037","2016-03":"8029","2016-02":"8014","2016-01":"7874","2017-12":"18786","2017-11":"18721","2017-10":"17437","2017-09":"16965","2017-08":"16524","2017-07":"15148","2017-06":"15144","2017-05":"14945","2017-04":"14415","2017-03":"14415","2017-02…
235877	建通大厦	［硚口-宝丰崇仁］建设大道324号	{"2016-12":"12649","2016-11":"12583","2016-10":"12572","2016-09":"10985","2016-08":"10506","2016-07":"10290","2016-06":"10344","2016-05":"10177","2016-04":"10319","2016-03":"8562","2016-02":"8468","2016-01":"8811","2017-12":"18058","2017-11":"22612","2017-10":"18043","2017-09":"16695","2017-08":"16695","2017-07":"16695","2017-06":"16649","2017-05":"16419","2017-04":"15948","2017-03":"15699","2017…
234721	鑫海花园	［硚口-宝丰崇仁］汉西巷68号	{"2016-12":"18481","2016-11":"17685","2016-10":"13880","2016-09":"13309","2016-08":"11889","2016-07":"11935","2016-06":"11902","2016-05":"11121","2016-04":"11066","2016-03":"11059","2016-02":"10930","2016-01":"11006","2017-12":"20000","2017-11":"20000","2017-10":"20000","2017-09":"19791","2017-08":"18434","2017-07":"18475","2017-06":"17539","2017-05":"17322","2017-04":"17303","2017-03":"16742","2…
232572	仁寿社区	［硚口-宝丰崇仁］解放大道378号	{"2016-12":"14055","2016-11":"14077","2016-10":"13440","2016-09":"12207","2016-08":"11805","2016-07":"11792","2016-06":"11859","2016-05":"11671","2016-04":"11108","2016-03":"11062","2016-02":"11206","2016-01":"11229","2017-12":"18979","2017-11":"18648","2017-10":"18377","2017-09":"17805","2017-08":"17972","2017-07":"18243","2017-06":"17589","2017-05":"16252","2017-04":"15923","2017-03":"17401","2…
229822	材保所宿舍	［硚口-宝丰崇仁］宝丰二路24号	{"2016-12":"14035","2016-11":"13417","2016-10":"11996","2016-09":"11000","2016-08":"11000","2016-07":"11000","2016-06":"10734","2016-05":"10816","2016-04":"10714","2016-03":"11034","2016-02":"11568","2016-01":"11568","2017-12":"15909","2017-11":"15093","2017-10":"16333","2017-09":"16333","2017-08":"16333","2017-07":"16333","2017-06":"14494","2017-05":"14035","2017-04":"14035","2017-03":"14035","2…
223052	3604小区	［硚口-宝丰崇仁］解放大道667号	{"2016-12":"18763","2016-11":"18763","2016-10":"10757","2016-09":"10315","2016-08":"10315","2016-07":"10315","2016-06":"10315","2016-05":"10315","2016-04":"10315","2016-03":"8804","2016-02":"8804","2016-01":"8804","2017-12":"19541","2017-11":"19700","2017-10":"18102","2017-09":"17647","2017-08":"17653","2017-07":"17375","2017-06":"13702","2017-05":"13522","2017-04":"12758","2017-03":"19668","2017…
222401	宝康苑	［硚口-宝丰崇仁］宝丰街	{"2016-12":"20177","2016-11":"19915","2016-10":"16346","2016-09":"15674","2016-08":"14969","2016-07":"15183","2016-06":"14935","2016-05":"15224","2016-04":"15129","2016-03":"13888","2016-02":"13888","2016-01":"13880","2017-12":"21616","2017-11":"21260","2017-10":"21251","2017-09":"20913","2017-08":"20889","2017-07":"21052","2017-06":"21104","2017-05":"20926","2017-04":"20819","2017-03":"20025","2…
221474	利北社区	［硚口-宝丰崇仁］解放大道1123号	{"2016-12":"15459","2016-11":"15740","2016-10":"15414","2016-09":"14627","2016-08":"13383","2016-07":"12855","2016-06":"12813","2016-05":"12868","2016-04":"12787","2016-03":"12775","2016-02":"12629","2016-01":"12619","2017-12":"20338","2017-11":"20495","2017-10":"21021","2017-09":"20371","2017-08":"20675","2017-07":"20598","2017-06":"20173","2017-05":"20088","2017-04":"20436","2017-03":"18317","2…
221447	血液中心宿舍	［硚口-宝丰崇仁］宝丰二路1号	{"2016-12":"14866","2016-11":"11678","2016-10":"11222","2016-09":"11129","2016-08":"10985","2016-07":"11048","2016-06":"11178","2016-05":"11267","2016-04":"11254","2016-03":"11089","2016-02":"11361","2016-01":"11168","2017-12":"18386","2017-11":"17912","2017-10":"17711","2017-09":"17816","2017-08":"17386","2017-07":"16393","2017-06":"15500","2017-05":"15735","2017-04":"15348","2017-03":"15056","2…
220633	糖瓷厂宿舍	［硚口-宝丰崇仁］解放大道809号	{"2016-12":"13488","2016-11":"13343","2016-10":"13223","2016-09":"12941","2016-08":"12380","2016-07":"11849","2016-06":"11458","2016-05":"11425","2016-04":"11682","2016-03":"11399","2016-02":"11480","2016-01":"10239","2017-12":"19736","2017-11":"20131","2017-10":"18322","2017-09":"18625","2017-08":"18000","2017-07":"18000","2017-06":"16434","2017-05":"15323","2017-04":"15306","2017-03":"15121","2…
220000	特一号小区	［硚口-宝丰崇仁］双厂巷67号	{"2016-12":"14075","2016-11":"13977","2016-10":"13786","2016-09":"12869","2016-08":"12387","2016-07":"11787","2016-06":"11779","2016-05":"12038","2016-04":"11891","2016-03":"11342","2016-02":"11221","2016-01":"11389","2017-12":"19023","2017-11":"18998","2017-10":"18974","2017-09":"19110","2017-08":"18178","2017-07":"17783","2017-06":"17783","2017-05":"17783","2017-04":"17759","2017-03":"16671","2…
219999	银河小区	［硚口-宝丰崇仁］京汉大道1号	{"2016-12":"15820","2016-11":"16208","2016-10":"13127","2016-09":"12941","2016-08":"12958","2016-07":"13136","2016-06":"12650","2016-05":"10975","2016-04":"10970","2016-03":"10656","2016-02":"10716","2016-01":"10753","2017-12":"20207","2017-11":"20269","2017-10":"20256","2017-09":"20126","2017-08":"18942","2017-07":"18033","2017-06":"17894","2017-05":"17795","2017-04":"17305","2017-03":"16739","2…
219984	营南社区	［硚口-宝丰崇仁］营房路199附20号	{"2016-12":"14810","2016-11":"14153","2016-10":"11979","2016-09":"11486","2016-08":"11402","2016-07":"11507","2016-06":"11296","2016-05":"11128","2016-04":"10934","2016-03":"10701","2016-02":"10434","2016-01":"10149","2017-12":"17593","2017-11":"19228","2017-10":"19699","2017-09":"19420","2017-08":"16957","2017-07":"16126","2017-06":"16326","2017-05":"16194","2017-04":"15409","2017-03":"15774","2…
213985	新世界汇豪邸	［硚口-宝丰崇仁］利济北路163号	{"2016-12":"24234","2016-11":"24234","2016-10":"24234","2016-09":"21971","2016-08":"21259","2016-07":"20518","2016-06":"19739","2016-05":"19513","2016-04":"18653","2016-03":"17771","2016-02":"17729","2016-01":"17468","2017-12":"34999","2017-11":"34823","2017-10":"34896","2017-09":"34539","2017-08":"31723","2017-07":"30977","2017-06":"31041","2017-05":"27878","2017-04":"27127","2017-03":"26055","2…
213692	仁硚新村	［硚口-宝丰崇仁］仁寿路357号	{"2016-12":"15735","2016-11":"13268","2016-10":"12673","2016-09":"11368","2016-08":"10941","2016-07":"11070","2016-06":"11600","2016-05":"11685","2016-04":"11534","2016-03":"11220","2016-02":"10036","2016-01":"9503","2017-12":"19586","2017-11":"19792","2017-10":"19577","2017-09":"17571","2017-08":"16505","2017-07":"15797","2017-06":"15829","2017-05":"15691","2017-04":"15371","2017-03":"14684","20…
213667	宝丰时代	［硚口-宝丰崇仁］解放大道1045号	{"2016-12":"18508","2016-11":"17711","2016-10":"12878","2016-09":"10951","2016-08":"10555","2016-07":"10696","2016-06":"10169","2016-05":"10165","2016-04":"10677","2016-03":"11042","2016-02":"10678","2016-01":"10389","2017-12":"18411","2017-11":"18409","2017-10":"18406","2017-09":"17721","2017-08":"18245","2017-07":"16548","2017-06":"16544","2017-05":"16061","2017-04":"16314","2017-03":"15517","2…
213624	弘西花园	［硚口-宝丰崇仁］汉西巷15附10号	{"2016-12":"12955","2016-11":"12539","2016-10":"12944","2016-09":"12037","2016-08":"12024","2016-07":"11917","2016-06":"11892","2016-05":"10834","2016-04":"9413","2016-03":"9688","2016-02":"10363","2016-01":"9659","2017-12":"18540","2017-11":"18616","2017-10":"18323","2017-09":"18195","2017-08":"17938","2017-07":"17709","2017-06":"16161","2017-05":"16353","2017-04":"15891","2017-03":"15209","2017…
213349	航天星苑	［硚口-宝丰崇仁］硚口路135号	{"2016-12":"16215","2016-11":"15896","2016-10":"15114","2016-09":"13451","2016-08":"12424","2016-07":"13231","2016-06":"13389","2016-05":"12334","2016-04":"12809","2016-03":"12600","2016-02":"11903","2016-01":"11428","2017-12":"20115","2017-11":"20416","2017-10":"19874","2017-09":"19862","2017-08":"19953","2017-07":"20163","2017-06":"19346","2017-05":"17566","2017-04":"17992","2017-03":"18177","2…
212760	仁和世家	［硚口-宝丰崇仁］崇仁路256-258号	{"2016-12":"24755","2016-11":"26123","2016-10":"25502","2016-09":"23407","2016-08":"21641","2016-07":"21613","2016-06":"21260","2016-05":"20482","2016-04":"20101","2016-03":"18924","2016-02":"18760","2016-01":"19023","2017-12":"30290","2017-11":"28328","2017-10":"28363","2017-09":"28522","2017-08":"28009","2017-07":"27128","2017-06":"26461","2017-05":"26325","2017-04":"26066","2017-03":"24960","2…
212730	时代天骄	［硚口-宝丰崇仁］宝丰一路	{"2016-12":"22519","2016-11":"20973","2016-10":"20088","2016-09":"19875","2016-08":"19015","2016-07":"16646","2016-06":"17337","2016-05":"17502","2016-04":"17532","2016-03":"17127","2016-02":"16453","2016-01":"16115","2017-12":"24456","2017-11":"23544","2017-10":"23645","2017-09":"23710","2017-08":"23915","2017-07":"24030","2017-06":"23615","2017-05":"23879","2017-04":"26904","2017-03":"22644","2…
938233	武汉城市广场	［硚口-宝丰崇仁］硚口路160号	{"2017-12":"17611","2017-11":"17766","2017-10":"18462","2017-09":"17753","2017-08":"17468","2018-11":"13658","2018-10":"13683","2018-09":"13855","2018-08":"13414","2018-07":"14120","2018-06":"14643","2018-05":"15719","2018-04":"16327","2018-03":"17231","2018-02":"17647","2018-01":"17481"}
847488	站邻园社区	［硚口-宝丰崇仁］站邻村16号	{"2017-12":"22194","2017-11":"22578","2017-10":"22879","2017-09":"22207","2017-08":"20457","2017-07":"20782","2017-06":"20541","2017-05":"20894","2017-04":"22666","2017-03":"22666","2018-11":"20795","2018-10":"20857","2018-09":"21072","2018-08":"21529","2018-07":"21766","2018-06":"21517","2018-05":"21222","2018-04":"21106","2018-03":"21322","2018-02":"21508","2018-01":"21589"}
847077	湖北省商业宿舍	［硚口-宝丰崇仁］营房后街61号	{"2017-12":"18000","2017-11":"17988","2017-10":"17950","2017-09":"17921","2017-08":"17549","2017-07":"16666","2017-06":"15486","2017-05":"17618","2017-04":"15213","2018-11":"18798","2018-10":"19220","2018-09":"18944","2018-08":"18259","2018-07":"17865","2018-06":"17816","2018-05":"18346","2018-04":"18651","2018-03":"18711","2018-02":"18069","2018-01":"18000"}
790554	同馨花园雍豪府	［硚口-宝丰崇仁］京汉大道213号	{"2016-12":"27316","2016-11":"28133","2016-10":"27144","2016-09":"25537","2016-08":"25013","2016-07":"23974","2016-06":"22647","2016-05":"21905","2016-04":"21768","2017-12":"37655","2017-11":"37533","2017-10":"35011","2017-09":"34730","2017-08":"33072","2017-07":"31114","2017-06":"30504","2017-05":"30034","2017-04":"29913","2017-03":"29991","2017-02":"27586","2017-01":"27738","2018-11":"38886","2…
847633	老卫校宿舍	［硚口-宝丰崇仁］宝丰街	{"2017-12":"20509","2017-11":"20509","2017-10":"20519","2017-09":"20519","2017-08":"20172","2018-11":"22571","2018-10":"22571","2018-09":"26156","2018-08":"22592","2018-07":"22577","2018-06":"22562","2018-05":"19690","2018-04":"16974","2018-03":"14515","2018-02":"19763","2018-01":"20142"}
847593	空后社区	［硚口-宝丰崇仁］宝丰二路	{"2017-12":"15833","2017-11":"15833","2017-10":"15833","2017-09":"15833","2017-08":"15833","2018-11":"17964","2018-10":"17964","2018-09":"18386","2018-08":"18988","2018-07":"18980","2018-06":"19680","2018-05":"20000","2018-04":"21152","2018-03":"20555","2018-02":"15833","2018-01":"15833"}
847591	中民仁寿里	［硚口-宝丰崇仁］汉西路	{"2017-12":"19943","2017-11":"19434","2017-10":"24432","2017-09":"36358","2017-08":"35704","2017-07":"35494","2017-06":"35486","2017-05":"35020","2017-04":"35007","2017-03":"21428","2018-11":"21723","2018-10":"21711","2018-09":"21491","2018-08":"21550","2018-07":"21765","2018-06":"21237","2018-05":"20426","2018-04":"20356","2018-03":"21247","2018-02":"21176","2018-01":"21153"}
847426	解放社区	［硚口-宝丰崇仁］营房后街	{"2017-12":"18887","2017-11":"19956","2017-10":"17833","2017-09":"17186","2017-08":"16374","2017-07":"15352","2017-06":"14871","2017-05":"15211","2017-04":"15598","2018-11":"18472","2018-10":"18624","2018-09":"18646","2018-08":"18789","2018-07":"19225","2018-06":"19520","2018-05":"19546","2018-04":"19801","2018-03":"20004","2018-02":"18844","2018-01":"18726"}
847422	结合病防治宿舍	［硚口-宝丰崇仁］宝丰二路3号	{"2017-12":"17675","2017-11":"17976","2017-10":"17964","2017-09":"18288","2017-08":"18552","2017-07":"18564","2017-06":"18600","2017-05":"16704","2017-04":"16705","2017-03":"15174","2018-11":"17513","2018-10":"17580","2018-09":"17706","2018-08":"18184","2018-07":"18543","2018-06":"18409","2018-05":"18652","2018-04":"19498","2018-03":"18679","2018-02":"18509","2018-01":"18446"}
847411	交通小区	［硚口-宝丰崇仁］宝丰二路39号	{"2017-12":"18823","2017-11":"17517","2017-10":"17424","2017-09":"17424","2017-08":"17424","2017-07":"17424","2017-06":"17424","2017-05":"17424","2017-04":"17424","2018-11":"23008","2018-10":"23313","2018-09":"23406","2018-08":"23333","2018-07":"21840","2018-06":"21871","2018-05":"22585","2018-04":"21127","2018-03":"19734","2018-02":"18823","2018-01":"18823"}
847200	学苑社区	［硚口-宝丰崇仁］解放大道845号	{"2017-12":"19669","2017-11":"22573","2017-10":"20260","2017-09":"18212","2017-08":"18106","2017-07":"17991","2017-06":"17600","2018-11":"18600","2018-10":"18872","2018-09":"16810","2018-08":"17589","2018-07":"17073","2018-06":"17073","2018-05":"18415","2018-04":"19605","2018-03":"20000","2018-02":"20000","2018-01":"20000"}
847007	祥和小区	［硚口-宝丰崇仁］京汉大道189-9号	{"2017-12":"24854","2017-11":"24138","2017-10":"23574","2017-09":"22539","2017-08":"18951","2017-07":"19480","2017-06":"21061","2017-05":"18035","2017-04":"18172","2017-03":"16862","2018-11":"23193","2018-10":"23159","2018-09":"23497","2018-08":"24216","2018-07":"24413","2018-06":"24767","2018-05":"25042","2018-04":"25425","2018-03":"25932","2018-02":"25273","2018-01":"25224"}
847000	祥和社区北区	［硚口-宝丰崇仁］宝丰街40号	{"2017-12":"23032","2017-11":"20998","2017-10":"19317","2017-09":"19155","2017-08":"18888","2017-07":"18867","2017-06":"19231","2017-05":"17731","2017-04":"17623","2017-03":"17457","2018-11":"21727","2018-10":"21923","2018-09":"21815","2018-08":"21894","2018-07":"23661","2018-06":"22714","2018-05":"22080","2018-04":"21897","2018-03":"22936","2018-02":"22835","2018-01":"22459"}
847607	蓝光林肯公园	［硚口-长丰大道］长谊路	{"2017-12":"17959","2017-11":"15561","2017-10":"12732","2017-09":"12067","2017-08":"12093","2017-07":"12052","2017-06":"12019","2017-05":"11978","2017-04":"11965","2017-03":"11954","2018-11":"14502","2018-10":"15131","2018-09":"15406","2018-08":"14173","2018-07":"17732","2018-06":"19833","2018-05":"15782","2018-04":"17601","2018-03":"16440","2018-02":"19527","2018-01":"19513"}
504304	紫润明园北区	［硚口-长丰大道］城华路	{"2016-12":"11861","2016-11":"11420","2016-10":"10241","2016-09":"9559","2016-08":"9260","2016-07":"9270","2016-06":"9220","2016-05":"9154","2016-04":"9116","2016-03":"9095","2016-02":"9020","2016-01":"9140","2017-12":"15043","2017-11":"14965","2017-10":"14876","2017-09":"14821","2017-08":"14493","2017-07":"14238","2017-06":"13939","2017-05":"13170","2017-04":"12988","2017-03":"12579","2017-02":"…
299863	丰华园	［硚口-长丰大道］长丰大道	{"2016-12":"12168","2016-11":"11773","2016-10":"11510","2016-09":"10545","2016-08":"10620","2016-07":"10190","2016-06":"10221","2016-05":"9575","2016-04":"9262","2016-03":"9133","2016-02":"9019","2016-01":"9036","2017-12":"15773","2017-11":"15801","2017-10":"15675","2017-09":"15650","2017-08":"15340","2017-07":"14588","2017-06":"14255","2017-05":"14186","2017-04":"13538","2017-03":"12969","2017-0…
234062	法院宿舍	［硚口-长丰大道］古田四路189号	{"2016-12":"10334","2016-11":"9882","2016-10":"9815","2016-09":"10000","2016-08":"9325","2016-07":"8401","2016-06":"8453","2016-05":"8740","2016-04":"8741","2016-03":"8741","2016-02":"8741","2016-01":"8535","2017-12":"13399","2017-11":"12571","2017-10":"12571","2017-09":"12574","2017-08":"12640","2017-07":"13471","2017-06":"14369","2017-05":"13132","2017-04":"12978","2017-03":"13118","2017-02":"1…
638921	团结佳兴园	［硚口-长丰大道］长风路	{"2016-12":"9613","2016-11":"9688","2016-10":"9453","2016-09":"8505","2016-08":"8500","2016-07":"8519","2016-06":"8382","2016-05":"7923","2016-04":"7632","2016-03":"7473","2016-02":"7393","2016-01":"7241","2017-12":"11682","2017-11":"12010","2017-10":"12008","2017-09":"12122","2017-08":"12477","2017-07":"11618","2017-06":"10784","2017-05":"10676","2017-04":"11357","2017-03":"10523","2017-02":"963…
615225	华生汉口城市广场南区D	［硚口-长丰大道］长风路	{"2016-12":"11399","2016-11":"11338","2016-10":"10212","2016-09":"9734","2016-08":"9567","2016-07":"9406","2016-06":"9055","2016-05":"8563","2016-04":"8543","2016-03":"8343","2016-02":"7839","2016-01":"7640","2017-12":"14924","2017-11":"14908","2017-10":"14665","2017-09":"14796","2017-08":"14790","2017-07":"14510","2017-06":"13509","2017-05":"12497","2017-04":"11971","2017-03":"11542","2017-02":"…
607385	广电兰亭荣荟	［硚口-长丰大道］古田四路	{"2016-12":"14818","2016-11":"14619","2016-10":"12518","2016-09":"12456","2016-08":"12214","2016-07":"12017","2016-06":"11639","2016-05":"11213","2016-04":"11182","2016-03":"11017","2016-02":"9950","2016-01":"9907","2017-12":"18653","2017-11":"18544","2017-10":"18581","2017-09":"18378","2017-08":"18011","2017-07":"17930","2017-06":"17850","2017-05":"17813","2017-04":"17069","2017-03":"15735","201…
589765	常码社区	［硚口-长丰大道］长丰大道	{"2016-12":"11199","2016-11":"11199","2016-10":"11199","2016-09":"10486","2016-08":"9111","2016-07":"9111","2016-06":"9111","2016-05":"9111","2016-04":"9111","2016-03":"9111","2016-02":"9712","2016-01":"9869","2017-12":"15547","2017-11":"15707","2017-10":"15068","2017-09":"15074","2017-08":"14423","2017-07":"13751","2017-03":"11199","2017-02":"11199","2017-01":"11199","2018-11":"15021","2018-10":…
569127	馨竹苑	［硚口-长丰大道］长风路13号	{"2016-12":"11290","2016-11":"8791","2016-10":"8210","2016-09":"8210","2016-08":"8210","2016-07":"8131","2016-06":"8140","2016-05":"8326","2016-04":"8965","2016-03":"9088","2016-02":"8668","2016-01":"8668","2017-12":"15014","2017-11":"15330","2017-10":"14977","2017-09":"14295","2017-08":"14639","2017-07":"14737","2017-06":"14734","2017-05":"14515","2017-04":"14507","2017-03":"11541","2017-02":"11…
536077	邻里中心	［硚口-长丰大道］长丰大道166号	{"2016-12":"12264","2016-11":"11067","2016-10":"10869","2016-09":"10940","2016-08":"10746","2016-07":"10834","2016-06":"9977","2016-05":"9546","2016-04":"9247","2016-03":"9014","2016-02":"9080","2016-01":"9068","2017-12":"16101","2017-11":"16101","2017-10":"15929","2017-09":"15590","2017-08":"14584","2017-07":"13776","2017-06":"13586","2017-05":"13644","2017-04":"13624","2017-03":"13389","2017-02…
526154	常码头社区	［硚口-长丰大道］发展大道27号	{"2016-12":"8989","2016-11":"8989","2016-10":"8989","2016-09":"8416","2016-08":"8298","2016-07":"8298","2016-06":"8298","2016-05":"8298","2016-04":"8298","2016-03":"8298","2016-02":"8298","2016-01":"8298","2017-12":"15342","2017-11":"15036","2017-10":"14666","2017-09":"13845","2017-08":"13824","2017-07":"12732","2017-06":"12088","2017-03":"8989","2017-02":"8989","2017-01":"8989","2018-11":"16076"…
313059	景明花园	［硚口-长丰大道］丰华路	{"2016-12":"12986","2016-11":"12494","2016-10":"9675","2016-09":"9059","2016-08":"8888","2016-07":"8725","2016-06":"8845","2016-05":"8121","2016-04":"7778","2016-03":"8022","2016-02":"6916","2016-01":"6547","2017-12":"13333","2017-11":"9733","2017-10":"10856","2017-09":"11078","2017-08":"11129","2017-07":"14356","2017-06":"14353","2017-05":"14426","2017-04":"14418","2017-03":"13308","2017-02":"13…
301553	武汉市公安局交警宿舍	［硚口-长丰大道］发展大道29号	{"2016-12":"12554","2016-11":"12304","2016-10":"9287","2016-09":"9041","2016-08":"8658","2016-07":"9404","2016-06":"8301","2016-05":"8301","2016-04":"8301","2016-03":"8301","2016-02":"8301","2016-01":"9695","2017-12":"11792","2017-11":"11792","2017-10":"13349","2017-09":"13679","2017-08":"13679","2017-07":"13621","2017-06":"13301","2017-05":"13406","2017-04":"12174","2017-03":"14130","2017-02":"1…
244857	汉口西园	［硚口-长丰大道］南泥湾大道85号	{"2016-12":"15486","2016-11":"15210","2016-10":"12637","2016-09":"11992","2016-08":"11903","2016-07":"11764","2016-06":"11811","2016-05":"11615","2016-04":"11204","2016-03":"11011","2016-02":"10906","2016-01":"10736","2017-12":"18816","2017-11":"17982","2017-10":"17507","2017-09":"17568","2017-08":"17972","2017-07":"17196","2017-06":"16290","2017-05":"15849","2017-04":"15150","2017-03":"15458","2…
241100	公安小区	［硚口-长丰大道］古田四路183号	{"2016-12":"13125","2016-11":"12459","2016-10":"10538","2016-09":"11072","2016-08":"9721","2016-07":"10143","2016-06":"9471","2016-05":"9552","2016-04":"11004","2016-03":"10878","2016-02":"9149","2016-01":"9158","2017-12":"17461","2017-11":"17503","2017-10":"17698","2017-09":"17275","2017-08":"17249","2017-07":"17029","2017-06":"14878","2017-05":"15049","2017-04":"15208","2017-03":"15118","2017-0…
240023	武汉航天城	［硚口-长丰大道］长升路15号	{"2016-12":"21076","2016-11":"20278","2016-10":"11301","2016-09":"10581","2016-08":"10432","2016-07":"10418","2016-06":"9564","2016-05":"9115","2016-04":"9090","2016-03":"8853","2016-02":"8793","2016-01":"8771","2017-12":"14865","2017-11":"15110","2017-10":"15168","2017-09":"15168","2017-08":"14949","2017-07":"14454","2017-06":"14557","2017-05":"13917","2017-04":"13778","2017-03":"22235","2017-02…
233249	华美小区	［硚口-长丰大道］长升街附2号	{"2016-12":"10261","2016-11":"9871","2016-10":"10740","2016-09":"9179","2016-08":"8555","2016-07":"8200","2016-06":"8545","2016-05":"8553","2016-04":"8570","2016-03":"8173","2016-02":"8241","2016-01":"8241","2017-12":"14155","2017-11":"13954","2017-10":"13267","2017-09":"13212","2017-08":"13109","2017-07":"13138","2017-06":"13132","2017-05":"13075","2017-04":"12314","2017-03":"12155","2017-02":"1…
214135	2008城市花园	［硚口-长丰大道］长丰大道99号	{"2016-12":"11286","2016-11":"11379","2016-10":"10381","2016-09":"10071","2016-08":"9540","2016-07":"9374","2016-06":"9249","2016-05":"9287","2016-04":"9214","2016-03":"9039","2016-02":"8971","2016-01":"8948","2017-12":"15026","2017-11":"14742","2017-10":"14355","2017-09":"14560","2017-08":"14695","2017-07":"14971","2017-06":"14818","2017-05":"13885","2017-04":"13211","2017-03":"13250","2017-02":…
213896	天泽一方	［硚口-长丰大道］古田四路199号	{"2016-12":"14186","2016-11":"13627","2016-10":"13602","2016-09":"12771","2016-08":"12054","2016-07":"11862","2016-06":"11719","2016-05":"11518","2016-04":"11301","2016-03":"11138","2016-02":"11016","2016-01":"11104","2017-12":"18860","2017-11":"17698","2017-10":"17125","2017-09":"17024","2017-08":"17024","2017-07":"16981","2017-06":"16845","2017-05":"16866","2017-04":"15690","2017-03":"14666","2…
213865	正康花园	［硚口-长丰大道］解放大道48号	{"2016-12":"10657","2016-11":"10242","2016-10":"10676","2016-09":"11538","2016-08":"11212","2016-07":"11035","2016-06":"10305","2016-05":"10050","2016-04":"9714","2016-03":"9558","2016-02":"9447","2016-01":"9549","2017-12":"14942","2017-11":"14679","2017-10":"15446","2017-09":"16013","2017-08":"14372","2017-07":"13389","2017-06":"15402","2017-05":"13458","2017-04":"13191","2017-03":"12391","2017-…
213720	丰竹园东区	［硚口-长丰大道］发展大道39号	{"2016-12":"12500","2016-11":"12349","2016-10":"11491","2016-09":"10579","2016-08":"10409","2016-07":"10216","2016-06":"10000","2016-05":"9739","2016-04":"9559","2016-03":"9190","2016-02":"8925","2016-01":"8866","2017-12":"16342","2017-11":"15965","2017-10":"15517","2017-09":"15173","2017-08":"15015","2017-07":"14801","2017-06":"14609","2017-05":"14666","2017-04":"13492","2017-03":"12787","2017-0…
213717	华丽花园	［硚口-长丰大道］丰茂路特1号	{"2016-12":"9663","2016-11":"9643","2016-10":"9525","2016-09":"9143","2016-08":"9477","2016-07":"8621","2016-06":"9160","2016-05":"9702","2016-04":"9676","2016-03":"9596","2016-02":"8756","2016-01":"8761","2017-12":"15666","2017-11":"15570","2017-10":"12815","2017-09":"11615","2017-08":"12562","2017-07":"12402","2017-06":"12400","2017-05":"11274","2017-04":"10047","2017-03":"10166","2017-02":"101…
213608	天顺园四组团	［硚口-长丰大道］丰顺路	{"2016-12":"11442","2016-11":"10992","2016-10":"9977","2016-09":"9329","2016-08":"9044","2016-07":"8974","2016-06":"8915","2016-05":"8784","2016-04":"8737","2016-03":"8606","2016-02":"8413","2016-01":"8412","2017-12":"14121","2017-11":"13950","2017-10":"13837","2017-09":"13534","2017-08":"13551","2017-07":"13164","2017-06":"12689","2017-05":"12544","2017-04":"12092","2017-03":"11779","2017-02":"1…
213474	星田公寓	［硚口-长丰大道］丰欣路	{"2016-12":"12000","2016-11":"12000","2016-10":"11703","2016-09":"9660","2016-08":"9615","2016-07":"9615","2016-06":"9614","2016-05":"9439","2016-04":"9561","2016-03":"8807","2016-02":"8759","2016-01":"8695","2017-12":"12533","2017-11":"12113","2017-10":"12416","2017-09":"12837","2017-08":"13106","2017-07":"13191","2017-06":"13063","2017-05":"13015","2017-04":"12737","2017-03":"11046","2017-02":"…
213436	富仕雅庭	［硚口-长丰大道］长升街北特1号	{"2016-12":"10471","2016-11":"10643","2016-10":"10928","2016-09":"9454","2016-08":"9226","2016-07":"9202","2016-06":"9016","2016-05":"8870","2016-04":"8791","2016-03":"8773","2016-02":"8724","2016-01":"8713","2017-12":"14767","2017-11":"14992","2017-10":"15073","2017-09":"14881","2017-08":"13624","2017-07":"13418","2017-06":"13780","2017-05":"14252","2017-04":"14127","2017-03":"13205","2017-02":"…
213173	正康社区古田公寓	［硚口-长丰大道］长升路8号	{"2016-12":"10494","2016-11":"10535","2016-10":"10373","2016-09":"9113","2016-08":"9260","2016-07":"9218","2016-06":"8972","2016-05":"9058","2016-04":"8898","2016-03":"9537","2016-02":"9508","2016-01":"9508","2017-12":"15572","2017-11":"14235","2017-10":"15700","2017-09":"15027","2017-08":"15004","2017-07":"14412","2017-06":"10478","2017-05":"10633","2017-04":"11652","2017-03":"12381","2017-02":"…
213096	银舵新都	［硚口-长丰大道］舵落口新街86号	{"2016-12":"11462","2016-11":"10300","2016-10":"9929","2016-09":"9337","2016-08":"9224","2016-07":"9089","2016-06":"8983","2016-05":"8740","2016-04":"8189","2016-03":"7731","2016-02":"7504","2016-01":"7793","2017-12":"14980","2017-11":"15043","2017-10":"15292","2017-09":"14750","2017-08":"14286","2017-07":"14714","2017-06":"14521","2017-05":"13301","2017-04":"13346","2017-03":"12522","2017-02":"1…
212681	天勤花园	［硚口-长丰大道］长丰大道100号	{"2016-12":"11849","2016-11":"11790","2016-10":"10507","2016-09":"9668","2016-08":"9501","2016-07":"9453","2016-06":"9456","2016-05":"9638","2016-04":"9429","2016-03":"9162","2016-02":"9070","2016-01":"8945","2017-12":"16279","2017-11":"16180","2017-10":"15783","2017-09":"15624","2017-08":"15395","2017-07":"14713","2017-06":"14156","2017-05":"13663","2017-04":"12733","2017-03":"12325","2017-02":"…
212644	百姓之春	［硚口-长丰大道］长丰大道172号	{"2016-12":"12397","2016-11":"11969","2016-10":"11022","2016-09":"10286","2016-08":"9675","2016-07":"9591","2016-06":"9639","2016-05":"9481","2016-04":"9243","2016-03":"9084","2016-02":"8988","2016-01":"9009","2017-12":"14881","2017-11":"14944","2017-10":"14805","2017-09":"14519","2017-08":"14346","2017-07":"14203","2017-06":"14007","2017-05":"13874","2017-04":"13912","2017-03":"13397","2017-02":…
1016734	美好长丰城	［硚口-长丰大道］城华路	{"2017-12":"11240","2018-11":"11348","2018-10":"11245","2018-09":"11209","2018-08":"11215","2018-07":"11194","2018-06":"11154","2018-05":"11072","2018-04":"11042","2018-03":"11093","2018-02":"11114","2018-01":"11253"}
911866	汉水岸(商住楼)	［硚口-长丰大道］工农路,近联工路	{"2017-12":"12583","2017-11":"12500","2017-10":"12498","2017-09":"12265","2017-08":"12286","2017-07":"10513","2017-06":"10511","2018-11":"13553","2018-10":"13605","2018-09":"13427","2018-08":"13760","2018-07":"13813","2018-06":"13465","2018-05":"13426","2018-04":"13615","2018-03":"14327","2018-02":"13306","2018-01":"13419"}
911865	汉水岸	［硚口-长丰大道］工农路	{"2017-12":"12508","2017-11":"12500","2017-10":"12479","2017-09":"12206","2017-08":"13248","2017-07":"14842","2017-06":"13565","2018-11":"14012","2018-10":"14100","2018-09":"14069","2018-08":"14036","2018-07":"13958","2018-06":"13430","2018-05":"13420","2018-04":"13150","2018-03":"13112","2018-02":"13062","2018-01":"12878"}
846624	天顺园九组团	［硚口-长丰大道］长风路	{"2017-12":"14435","2017-11":"14309","2017-10":"14103","2017-09":"13940","2017-08":"13468","2017-07":"13214","2017-06":"12355","2017-05":"12029","2017-04":"11755","2017-03":"7438","2018-11":"14445","2018-10":"14514","2018-09":"14942","2018-08":"14911","2018-07":"15024","2018-06":"14912","2018-05":"14838","2018-04":"14885","2018-03":"14876","2018-02":"14498","2018-01":"14582"}
794063	华润翡翠城	［硚口-长丰大道］城华路	{"2016-12":"13224","2016-11":"13450","2016-10":"13480","2016-09":"13277","2016-08":"11871","2016-07":"10789","2016-06":"10636","2017-12":"12918","2017-11":"12940","2017-10":"13454","2017-09":"13691","2017-08":"13010","2017-07":"12618","2017-06":"12640","2017-05":"12611","2017-04":"12588","2017-03":"12662","2017-02":"12816","2017-01":"12909","2018-11":"15127","2018-10":"15142","2018-09":"14709","2…
847673	紫润明园南区	［硚口-长丰大道］城华路	{"2017-12":"14402","2017-11":"14213","2017-10":"14179","2017-09":"14202","2017-08":"14202","2017-07":"14213","2017-06":"13866","2017-05":"12923","2017-04":"12290","2017-03":"12343","2018-11":"14465","2018-10":"14526","2018-09":"14515","2018-08":"14508","2018-07":"14449","2018-06":"14468","2018-05":"14717","2018-04":"14325","2018-03":"14434","2018-02":"14279","2018-01":"14384"}
847158	华生汉口城市广场四期	［硚口-长丰大道］金银湖南街	{"2017-12":"10514","2017-11":"8207","2017-10":"8743","2017-09":"8820","2017-08":"8904","2017-07":"9268","2017-06":"11578","2017-05":"11406","2017-04":"10553","2017-03":"6829","2018-11":"9527","2018-10":"9623","2018-09":"9563","2018-08":"9466","2018-07":"9347","2018-06":"9427","2018-05":"9737","2018-04":"9936","2018-03":"9674","2018-02":"9964","2018-01":"10227"}
786855	盛世长丰	［硚口-长丰大道］长丰大道150号	{"2016-12":"11888","2016-11":"11367","2016-10":"10018","2016-09":"10716","2016-08":"9992","2016-07":"9461","2016-06":"9502","2016-05":"9344","2016-04":"9050","2016-03":"9135","2016-02":"9229","2017-12":"15469","2017-11":"15640","2017-10":"15833","2017-09":"15871","2017-08":"15533","2017-07":"14443","2017-06":"14145","2017-05":"14039","2017-04":"14035","2017-03":"13769","2017-02":"11988","2017-01"…
942703	永利新城东苑	［硚口-长丰大道］长安路18号	{"2017-12":"12392","2017-11":"12589","2017-10":"12569","2017-09":"12563","2017-08":"12242","2018-11":"13895","2018-10":"13814","2018-09":"13636","2018-08":"13527","2018-07":"13639","2018-06":"13643","2018-05":"13927","2018-04":"13529","2018-03":"12841","2018-02":"12499","2018-01":"12527"}
847635	蕾丹妮公寓	［硚口-长丰大道］常码头754号	{"2017-12":"16132","2017-11":"19738","2017-10":"17604","2017-09":"10612","2017-08":"10596","2017-07":"10461","2017-06":"10459","2017-05":"10209","2018-11":"13508","2018-10":"13508","2018-09":"15141","2018-08":"16850","2018-07":"16205","2018-06":"16017","2018-05":"15775","2018-04":"13508","2018-03":"13508","2018-02":"13508","2018-01":"13508"}
847482	韵竹苑	［硚口-长丰大道］丰雅路	{"2017-12":"14500","2017-11":"14500","2017-10":"14500","2018-11":"12121","2018-10":"12121","2018-09":"12121","2018-08":"13215","2018-07":"13333","2018-06":"13851","2018-05":"14500","2018-04":"14500","2018-03":"14500","2018-02":"14500","2018-01":"14500"}
847319	易家街工农社区	［硚口-长丰大道］工农路	{"2017-12":"11585","2017-11":"11585","2017-10":"15846","2017-09":"16666","2017-08":"16666","2017-07":"16020","2017-06":"14234","2018-11":"16190","2018-10":"15641","2018-09":"13315","2018-08":"15030","2018-07":"16202","2018-06":"16052","2018-05":"15454","2018-04":"14551","2018-03":"11585","2018-02":"11585","2018-01":"11585"}
847317	易家墩街田庄社区	［硚口-长丰大道］古田一路18号	{"2017-12":"14818","2017-11":"15047","2017-10":"14669","2017-09":"12128","2017-08":"13255","2017-07":"13255","2017-06":"13255","2017-05":"13255","2017-04":"13255","2018-11":"14203","2018-10":"13661","2018-09":"12018","2018-08":"13767","2018-07":"13069","2018-06":"10116","2018-05":"10582","2018-04":"12476","2018-03":"12897","2018-02":"15000","2018-01":"12649"}
847156	华生汉口城市广场三期	［硚口-长丰大道］张毕湖路	{"2017-12":"20209","2017-11":"15181","2017-10":"14292","2017-09":"15589","2017-08":"15565","2017-07":"15367","2017-06":"17812","2017-05":"16011","2017-04":"17085","2017-03":"15843","2018-11":"21420","2018-10":"20245","2018-09":"18515","2018-08":"22996","2018-07":"24815","2018-06":"24571","2018-05":"23666","2018-04":"23346","2018-03":"23121","2018-02":"21607","2018-01":"17625"}
847154	华生汉口城市广场南区C	［硚口-长丰大道］长风路	{"2017-12":"14786","2017-11":"14658","2017-10":"14479","2017-09":"14530","2017-08":"15256","2017-07":"15027","2017-06":"12982","2017-05":"13116","2017-04":"12679","2017-03":"12390","2018-11":"15392","2018-10":"15353","2018-09":"15253","2018-08":"15253","2018-07":"15087","2018-06":"15336","2018-05":"15466","2018-04":"15358","2018-03":"15356","2018-02":"15118","2018-01":"14914"}
847152	华生汉口城市广场南区B	［硚口-长丰大道］长风路	{"2017-12":"15204","2017-11":"15107","2017-10":"14340","2017-09":"13962","2017-08":"14498","2017-07":"14428","2017-06":"13654","2017-05":"13291","2017-04":"13046","2017-03":"12685","2018-11":"15316","2018-10":"15287","2018-09":"15510","2018-08":"15517","2018-07":"15517","2018-06":"15199","2018-05":"15397","2018-04":"15178","2018-03":"15209","2018-02":"14827","2018-01":"14936"}
847151	华生汉口城市广场南区A	［硚口-长丰大道］长顺路	{"2017-12":"14242","2017-11":"14125","2017-10":"14042","2017-09":"14108","2017-08":"14012","2017-07":"13516","2017-06":"13354","2017-05":"13156","2017-04":"12973","2017-03":"11957","2018-11":"15611","2018-10":"15240","2018-09":"14734","2018-08":"14827","2018-07":"14658","2018-06":"14322","2018-05":"14425","2018-04":"14903","2018-03":"15025","2018-02":"14295","2018-01":"14016"}
847149	华生汉口城市广场北区	［硚口-长丰大道］城华路	{"2017-12":"15417","2017-11":"15266","2017-10":"14597","2017-09":"14143","2017-08":"13849","2017-07":"13168","2017-06":"13004","2017-05":"13055","2017-04":"12605","2017-03":"11725","2018-11":"15028","2018-10":"15134","2018-09":"15188","2018-08":"15387","2018-07":"15429","2018-06":"15609","2018-05":"15956","2018-04":"15732","2018-03":"15178","2018-02":"14733","2018-01":"15248"}
846649	田庄社区铜材小区	［硚口-长丰大道］古田一路24号	{"2017-12":"16079","2017-11":"16122","2017-10":"16126","2017-09":"12955","2017-08":"15033","2017-07":"15033","2017-06":"13907","2017-05":"13255","2017-04":"13175","2018-11":"14481","2018-10":"14285","2018-09":"14821","2018-08":"15667","2018-07":"16120","2018-06":"16203","2018-05":"16094","2018-04":"16233","2018-03":"16216","2018-02":"16111","2018-01":"15990"}
846629	天顺园六组团	［硚口-长丰大道］长风路	{"2017-12":"13814","2017-11":"14127","2017-10":"13403","2017-09":"13242","2017-08":"13066","2017-07":"13048","2017-06":"13084","2017-05":"12379","2017-04":"12150","2018-11":"13199","2018-10":"13259","2018-09":"13396","2018-08":"13511","2018-07":"13659","2018-06":"13685","2018-05":"13837","2018-04":"13968","2018-03":"13770","2018-02":"13184","2018-01":"13467"}
846628	天顺园十组团	［硚口-长丰大道］长风路	{"2017-12":"14166","2017-11":"14016","2017-10":"13979","2017-09":"14026","2017-08":"13870","2017-07":"13272","2017-06":"13098","2017-05":"12940","2017-04":"12896","2017-03":"12949","2018-11":"14005","2018-10":"14027","2018-09":"14045","2018-08":"14194","2018-07":"14448","2018-06":"14499","2018-05":"14353","2018-04":"14329","2018-03":"14381","2018-02":"14204","2018-01":"14356"}
846627	天顺园五组团	［硚口-长丰大道］丰顺路	{"2017-12":"13969","2017-11":"14799","2017-10":"13404","2017-09":"13273","2017-08":"13501","2017-07":"13243","2017-06":"13028","2017-05":"12703","2017-04":"11876","2017-03":"11330","2018-11":"13800","2018-10":"13738","2018-09":"13599","2018-08":"13610","2018-07":"13679","2018-06":"13808","2018-05":"13975","2018-04":"14057","2018-03":"13793","2018-02":"13538","2018-01":"13639"}
846626	天顺园东2区	［硚口-长丰大道］长风路	{"2017-12":"14089","2017-11":"13412","2017-10":"13516","2017-09":"13375","2017-08":"13143","2017-07":"12952","2017-06":"13186","2017-05":"12627","2017-04":"11640","2017-03":"10549","2018-11":"14072","2018-10":"13935","2018-09":"13918","2018-08":"14551","2018-07":"14728","2018-06":"14926","2018-05":"14847","2018-04":"14843","2018-03":"14480","2018-02":"14189","2018-01":"14362"}
846622	天顺园七组团	［硚口-长丰大道］长风路	{"2017-12":"13941","2017-11":"13807","2017-10":"13740","2017-09":"13576","2017-08":"13353","2017-07":"13080","2017-06":"12852","2017-05":"12512","2017-04":"12091","2017-03":"12051","2018-11":"13715","2018-10":"13753","2018-09":"13811","2018-08":"14006","2018-07":"14110","2018-06":"14075","2018-05":"14126","2018-04":"14195","2018-03":"13924","2018-02":"13858","2018-01":"13965"}
846563	丰竹园西区	［硚口-长丰大道］丰雅路	{"2017-12":"16737","2017-11":"17441","2017-10":"15649","2017-09":"14840","2017-08":"14633","2017-07":"14702","2017-06":"14555","2017-05":"13997","2017-04":"13949","2018-11":"15493","2018-10":"15566","2018-09":"16468","2018-08":"16394","2018-07":"17503","2018-06":"17702","2018-05":"17606","2018-04":"16834","2018-03":"17361","2018-02":"17623","2018-01":"17064"}
846528	硕实馨园	［硚口-长丰大道］丰雅路	{"2017-12":"16771","2017-11":"16627","2017-10":"16627","2017-09":"16627","2017-08":"16627","2018-11":"15163","2018-10":"15163","2018-09":"15805","2018-08":"15894","2018-07":"16279","2018-06":"16279","2018-05":"16279","2018-04":"16476","2018-03":"16627","2018-02":"16627","2018-01":"16771"}
792197	天宇万象国际	［硚口-长丰大道］古乐路	{"2016-12":"14075","2016-11":"13608","2016-10":"13175","2016-09":"12599","2016-08":"11675","2016-07":"12030","2016-06":"11663","2016-05":"11661","2017-12":"14199","2017-11":"13455","2017-10":"13424","2017-09":"13336","2017-08":"13416","2017-07":"14095","2017-06":"14994","2017-05":"15012","2017-04":"15125","2017-03":"15000","2017-02":"14867","2017-01":"14595","2018-11":"15847","2018-10":"15842","2…
791583	海联时代广场	［硚口-长丰大道］丰茂路	{"2016-12":"10316","2016-11":"10198","2016-10":"10006","2016-09":"10000","2016-08":"9938","2016-07":"9990","2016-06":"9991","2016-05":"9948","2017-12":"13951","2017-11":"13963","2017-10":"13933","2017-09":"13473","2017-08":"12516","2017-07":"11955","2017-06":"11955","2017-05":"11863","2017-04":"11433","2017-03":"10869","2017-02":"10458","2017-01":"10337","2018-11":"13882","2018-10":"13960","2018-…
1004161	天宇万象国际(商住楼)	［硚口-长丰大道］古乐路	{"2017-12":"14028","2017-11":"13601","2018-11":"15609","2018-10":"15408","2018-09":"15149","2018-08":"15247","2018-07":"15770","2018-06":"15739","2018-05":"14948","2018-04":"14519","2018-03":"14979","2018-02":"14932","2018-01":"13940"}
988234	华生汉口城市广场4期二区	［硚口-长丰大道］金银湖南街	{"2017-12":"14501","2017-11":"14934","2017-10":"14477","2017-09":"14303","2018-11":"13000","2018-10":"13280","2018-09":"11203","2018-08":"10869","2018-07":"10367","2018-06":"10894","2018-05":"10934","2018-04":"10511","2018-03":"11970","2018-02":"13974","2018-01":"14162"}
942702	永利新城西苑	［硚口-长丰大道］古乐路	{"2017-12":"13171","2017-11":"12810","2017-10":"12236","2017-09":"12473","2017-08":"12594","2018-11":"11067","2018-10":"11776","2018-09":"13575","2018-08":"13606","2018-07":"13631","2018-06":"14217","2018-05":"13038","2018-04":"13338","2018-03":"12910","2018-02":"12337","2018-01":"12817"}
214176	汉口春天	［硚口-古田］解放大道109号	{"2016-12":"17117","2016-11":"16582","2016-10":"15118","2016-09":"13755","2016-08":"13428","2016-07":"13323","2016-06":"13232","2016-05":"12741","2016-04":"12604","2016-03":"12435","2016-02":"12008","2016-01":"12034","2017-12":"20193","2017-11":"20362","2017-10":"20469","2017-09":"20360","2017-08":"20287","2017-07":"19317","2017-06":"18800","2017-05":"18482","2017-04":"18092","2017-03":"17167","2…
214152	融侨锦城	［硚口-古田］解放大道66号	{"2016-12":"17636","2016-11":"16993","2016-10":"16013","2016-09":"14200","2016-08":"13697","2016-07":"13638","2016-06":"13133","2016-05":"12953","2016-04":"12797","2016-03":"12332","2016-02":"12104","2016-01":"12058","2017-12":"20480","2017-11":"20442","2017-10":"20392","2017-09":"20370","2017-08":"20014","2017-07":"19215","2017-06":"19117","2017-05":"18664","2017-04":"18464","2017-03":"18016","2…
213775	紫薇花园	［硚口-古田］古田四路9号	{"2016-12":"16923","2016-11":"16923","2016-10":"14364","2016-09":"13965","2016-08":"13894","2016-07":"13659","2016-06":"13630","2016-05":"13319","2016-04":"13001","2016-03":"12956","2016-02":"12543","2016-01":"12503","2017-12":"21970","2017-11":"21925","2017-10":"22029","2017-09":"21961","2017-08":"22028","2017-07":"20969","2017-06":"20410","2017-05":"19030","2017-04":"18505","2017-03":"18190","2…
248296	长华公寓	［硚口-古田］古田四路27号	{"2016-12":"14830","2016-11":"14000","2016-10":"12759","2016-09":"11684","2016-08":"11216","2016-07":"10918","2016-06":"11056","2016-05":"11033","2016-04":"11386","2016-03":"10892","2016-02":"9762","2016-01":"9659","2017-12":"18751","2017-11":"18673","2017-10":"18660","2017-09":"18978","2017-08":"18926","2017-07":"18593","2017-06":"18639","2017-05":"18344","2017-04":"16953","2017-03":"16695","201…
213597	广电江湾新城南区	［硚口-古田］古文路	{"2016-12":"17217","2016-11":"16942","2016-10":"15947","2016-09":"14611","2016-08":"14399","2016-07":"14265","2016-06":"14088","2016-05":"13693","2016-04":"13242","2016-03":"12979","2016-02":"12770","2016-01":"12657","2017-12":"21931","2017-11":"21887","2017-10":"21574","2017-09":"21520","2017-08":"20765","2017-07":"20673","2017-06":"20147","2017-05":"19329","2017-04":"18903","2017-03":"18227","2…
995489	金地悦江时代	［硚口-古田］古田二路37号	{"2017-12":"18957","2017-11":"19866","2017-10":"18500","2018-11":"17574","2018-10":"17181","2018-09":"16987","2018-08":"16986","2018-07":"16961","2018-06":"16949","2018-05":"16954","2018-04":"16599","2018-03":"17070","2018-02":"17757","2018-01":"17516"}
540761	广电江湾新城北区	［硚口-古田］古田三路68号	{"2016-12":"16121","2016-11":"16025","2016-10":"15361","2016-09":"14371","2016-08":"14184","2016-07":"14080","2016-06":"13195","2016-05":"12592","2016-04":"12605","2016-03":"12206","2016-02":"12644","2016-01":"12570","2017-12":"21770","2017-11":"21566","2017-10":"21471","2017-09":"21409","2017-08":"20802","2017-07":"20604","2017-06":"20519","2017-05":"20499","2017-04":"20328","2017-03":"20118","2…
414470	融侨锦江	［硚口-古田］建一路2号	{"2016-12":"23092","2016-11":"22775","2016-10":"21690","2016-09":"20308","2016-08":"19695","2016-07":"18170","2016-06":"17846","2016-05":"16713","2016-04":"15738","2016-03":"15476","2016-02":"15060","2016-01":"15274","2017-12":"26227","2017-11":"26237","2017-10":"25800","2017-09":"25696","2017-08":"25960","2017-07":"25821","2017-06":"25758","2017-05":"25489","2017-04":"24630","2017-03":"24094","2…
396300	联发九都府	［硚口-古田］古田四路	{"2016-12":"18642","2016-11":"18759","2016-10":"18575","2016-09":"17309","2016-08":"14634","2016-07":"14519","2016-06":"14511","2016-05":"14363","2016-04":"14143","2016-03":"14060","2016-02":"13570","2016-01":"13558","2017-12":"22949","2017-11":"23458","2017-10":"23623","2017-09":"22434","2017-08":"22554","2017-07":"23340","2017-06":"22420","2017-05":"20278","2017-04":"20375","2017-03":"19709","2…
659995	赛达国际	［硚口-古田］辛小东侧路	{"2016-12":"15074","2016-11":"16235","2016-10":"14252","2016-09":"13576","2016-08":"13231","2016-07":"13425","2016-06":"13737","2016-05":"12979","2016-04":"12177","2016-03":"11800","2016-02":"11995","2016-01":"11732","2017-12":"21644","2017-11":"21334","2017-10":"21086","2017-09":"20913","2017-08":"20623","2017-07":"20137","2017-06":"19834","2017-05":"19176","2017-04":"18621","2017-03":"17449","2…
592758	辛鑫绣城	［硚口-古田］古画路	{"2016-12":"11329","2016-11":"10325","2016-10":"10341","2016-09":"9425","2016-08":"9654","2016-07":"9540","2016-06":"9444","2016-05":"8622","2016-04":"8568","2016-03":"8882","2016-02":"8119","2016-01":"7324","2017-12":"12363","2017-11":"12732","2017-10":"13911","2017-09":"13434","2017-08":"12297","2017-07":"12421","2017-06":"13359","2017-05":"13314","2017-04":"12957","2017-03":"12122","2017-02":"…
358379	古田三路纸张厂宿舍	［硚口-古田］古田路	{"2016-12":"11000","2016-11":"11000","2016-10":"9055","2016-09":"8478","2016-08":"8478","2016-07":"8478","2016-06":"8478","2016-05":"8478","2016-04":"8478","2016-03":"8478","2016-02":"8478","2016-01":"8478","2017-12":"11900","2017-11":"14066","2017-10":"14062","2017-09":"14062","2017-08":"14062","2017-07":"13805","2017-06":"13068","2017-05":"13068","2017-04":"13068","2017-03":"13068","2017-02":"1…
326259	古南社区	［硚口-古田］古田二路	{"2016-12":"11258","2016-11":"11212","2016-10":"10940","2016-09":"10340","2016-08":"10320","2016-07":"10131","2016-06":"9818","2016-05":"9327","2016-04":"9356","2016-03":"8888","2016-02":"8888","2016-01":"8888","2017-12":"16517","2017-11":"16396","2017-10":"16430","2017-09":"16150","2017-08":"15375","2017-07":"15109","2017-06":"15036","2017-05":"14052","2017-04":"13482","2017-03":"12557","2017-02…
232644	华通花园	［硚口-武胜路］荣华街	{"2016-12":"17670","2016-11":"18015","2016-10":"15028","2016-09":"12508","2016-08":"12508","2016-07":"12508","2016-06":"12508","2016-05":"12430","2016-04":"11978","2016-03":"11977","2016-02":"11976","2016-01":"11946","2017-12":"20000","2017-11":"19878","2017-10":"20314","2017-09":"20423","2017-08":"20617","2017-07":"21035","2017-06":"20809","2017-05":"19900","2017-04":"19082","2017-03":"15794","2…
231018	锦荣花园	［硚口-武胜路］崇仁路98号	{"2016-12":"15244","2016-11":"13985","2016-10":"12827","2016-09":"12300","2016-08":"11576","2016-07":"11649","2016-06":"11724","2016-05":"11742","2016-04":"10776","2016-03":"10766","2016-02":"10176","2016-01":"10193","2017-12":"21177","2017-11":"19741","2017-10":"18180","2017-09":"18000","2017-08":"17233","2017-07":"16115","2017-06":"16071","2017-05":"16071","2017-04":"15362","2017-03":"15022","2…
224428	金叶大厦	［硚口-武胜路］武胜路89号	{"2016-12":"12191","2016-11":"12786","2016-10":"11470","2016-09":"11448","2016-08":"11424","2016-07":"11285","2016-06":"11414","2016-05":"11683","2016-04":"11000","2016-03":"11029","2016-02":"10989","2016-01":"10980","2017-12":"17391","2017-11":"17696","2017-10":"17871","2017-09":"17027","2017-08":"13722","2017-07":"15707","2017-06":"16071","2017-05":"14661","2017-04":"13500","2017-03":"13500","2…
222091	建乐社区	［硚口-武胜路］荣华街	{"2016-12":"14293","2016-11":"14374","2016-10":"14459","2016-09":"13177","2016-08":"12617","2016-07":"11759","2016-06":"11601","2016-05":"11674","2016-04":"11833","2016-03":"11331","2016-02":"11176","2016-01":"11176","2017-12":"20965","2017-11":"21034","2017-10":"21557","2017-09":"20997","2017-08":"20114","2017-07":"19840","2017-06":"17267","2017-05":"18227","2017-04":"17731","2017-03":"16523","2…
221648	幸福一村	［硚口-武胜路］荣华二路	{"2016-12":"13822","2016-11":"16771","2016-10":"11965","2016-09":"11965","2016-08":"12176","2016-07":"11953","2016-06":"13480","2016-05":"12320","2016-04":"11875","2016-03":"11875","2016-02":"12168","2016-01":"11955","2017-12":"19025","2017-11":"19023","2017-10":"18250","2017-09":"17086","2017-08":"17443","2017-07":"17346","2017-06":"16389","2017-05":"16210","2017-04":"16413","2017-03":"16417","2…
221647	玉带门花园	［硚口-武胜路］京汉大道	{"2016-12":"11944","2016-11":"11944","2016-10":"10540","2016-09":"10000","2016-08":"10000","2016-07":"10000","2016-06":"9405","2016-05":"9405","2016-04":"9405","2016-03":"9405","2016-02":"9405","2016-01":"9405","2017-12":"17899","2017-11":"17293","2017-10":"18410","2017-09":"14242","2017-08":"19880","2017-07":"19763","2017-06":"19758","2017-05":"19498","2017-04":"19491","2017-03":"14850","2017-02…
221555	玉二小区	［硚口-武胜路］玉带正街96号	{"2016-12":"15320","2016-11":"14314","2016-10":"14585","2016-09":"13249","2016-08":"12863","2016-07":"12898","2016-06":"12752","2016-05":"12859","2016-04":"12804","2016-03":"12991","2016-02":"12966","2016-01":"12739","2017-12":"20473","2017-11":"19943","2017-10":"18616","2017-09":"17840","2017-08":"17023","2017-07":"17254","2017-06":"17361","2017-05":"17325","2017-04":"17384","2017-03":"16321","2…
221502	红星铝制品厂	［硚口-武胜路］中山大道37号	{"2016-12":"9001","2016-11":"9001","2016-10":"10561","2016-09":"10127","2016-08":"11654","2016-07":"12571","2016-06":"12575","2016-05":"11888","2016-04":"11803","2016-03":"10016","2016-02":"9285","2016-01":"9285","2017-12":"16552","2017-11":"16546","2017-10":"17378","2017-09":"17486","2017-08":"16488","2017-07":"16330","2017-06":"15693","2017-05":"14999","2017-04":"13304","2017-03":"9001","2017-0…
221458	荣华社区	［硚口-武胜路］荣华街	{"2016-12":"16097","2016-11":"13684","2016-10":"13448","2016-09":"15053","2016-08":"14506","2016-07":"13537","2016-06":"13493","2016-05":"11724","2016-04":"11705","2016-03":"11966","2016-02":"12245","2016-01":"12336","2017-12":"19715","2017-11":"19872","2017-10":"19300","2017-09":"19597","2017-08":"19500","2017-07":"18997","2017-06":"18642","2017-05":"18660","2017-04":"16485","2017-03":"14863","2…
220634	居仁门	［硚口-武胜路］中山大道172号	{"2016-12":"12820","2016-11":"12235","2016-10":"12677","2016-09":"11362","2016-08":"11095","2016-07":"11164","2016-06":"9717","2016-05":"9658","2016-04":"11228","2016-03":"11201","2016-02":"9362","2016-01":"11356","2017-12":"17459","2017-11":"15275","2017-10":"15322","2017-09":"16518","2017-08":"17712","2017-07":"16378","2017-06":"14685","2017-05":"16980","2017-04":"17085","2017-03":"15365","2017…
219991	地质村	［硚口-武胜路］荣华街	{"2016-12":"15000","2016-11":"13812","2016-10":"14086","2016-09":"13310","2016-08":"13094","2016-07":"13103","2016-06":"13009","2016-05":"12354","2016-04":"12278","2016-03":"12279","2016-02":"12245","2016-01":"12307","2017-12":"20813","2017-11":"20566","2017-10":"20012","2017-09":"18528","2017-08":"17444","2017-07":"18289","2017-06":"18085","2017-05":"17063","2017-04":"15985","2017-03":"15269","2…
213872	崇仁新都	［硚口-武胜路］中山大道192号	{"2016-12":"15988","2016-11":"15576","2016-10":"15933","2016-09":"14972","2016-08":"14905","2016-07":"14788","2016-06":"14372","2016-05":"14495","2016-04":"14219","2016-03":"14489","2016-02":"14883","2016-01":"14871","2017-12":"20662","2017-11":"20573","2017-10":"20416","2017-09":"20209","2017-08":"20498","2017-07":"20061","2017-06":"19150","2017-05":"17602","2017-04":"19428","2017-03":"19916","2…
213806	集贤公寓	［硚口-武胜路］荣华二路	{"2016-12":"15654","2016-11":"15998","2016-10":"14266","2016-09":"14276","2016-08":"14409","2016-07":"14703","2016-06":"14970","2016-05":"13437","2016-04":"13257","2016-03":"13271","2016-02":"11370","2016-01":"12980","2017-12":"20985","2017-11":"21086","2017-10":"19548","2017-09":"18617","2017-08":"18438","2017-07":"18798","2017-06":"18974","2017-05":"18968","2017-04":"18693","2017-03":"17971","2…
213706	集贤雅苑	［硚口-武胜路］荣华街	{"2016-12":"19469","2016-11":"19047","2016-10":"15246","2016-09":"14126","2016-08":"13705","2016-07":"12735","2016-06":"12372","2016-05":"13249","2016-04":"13428","2016-03":"13137","2016-02":"12352","2016-01":"12650","2017-12":"20578","2017-11":"20454","2017-10":"20281","2017-09":"19791","2017-08":"18475","2017-07":"18766","2017-06":"19368","2017-05":"19462","2017-04":"19732","2017-03":"19853","2…
213658	弘玉花园金玉华庭	［硚口-武胜路］京汉大道368号	{"2016-12":"15535","2016-11":"14866","2016-10":"15033","2016-09":"14999","2016-08":"14181","2016-07":"13309","2016-06":"13884","2016-05":"13526","2016-04":"13099","2016-03":"12553","2016-02":"12326","2016-01":"12392","2017-12":"22016","2017-11":"22025","2017-10":"22307","2017-09":"21372","2017-08":"19673","2017-07":"19762","2017-06":"19663","2017-05":"19664","2017-04":"18379","2017-03":"18649","2…
213613	御景名苑	［硚口-武胜路］玉带正街92号	{"2016-12":"20141","2016-11":"18918","2016-10":"18502","2016-09":"18065","2016-08":"17991","2016-07":"17659","2016-06":"17644","2016-05":"15748","2016-04":"15262","2016-03":"15109","2016-02":"14876","2016-01":"14876","2017-12":"26644","2017-11":"23420","2017-10":"23237","2017-09":"23151","2017-08":"22909","2017-07":"22589","2017-06":"21645","2017-05":"20462","2017-04":"22124","2017-03":"19635","2…
213583	中山花园	［硚口-武胜路］中山大道9号	{"2016-12":"16882","2016-11":"15661","2016-10":"13842","2016-09":"13428","2016-08":"13311","2016-07":"12793","2016-06":"12711","2016-05":"11555","2016-04":"11483","2016-03":"11472","2016-02":"11061","2016-01":"11061","2017-12":"20830","2017-11":"22069","2017-10":"22985","2017-09":"21561","2017-08":"19501","2017-07":"19386","2017-06":"19381","2017-05":"19126","2017-04":"19119","2017-03":"17956","2…
213543	汉华公寓	［硚口-武胜路］中山大道198-228号	{"2016-12":"17138","2016-11":"17744","2016-10":"14947","2016-09":"13860","2016-08":"13689","2016-07":"11800","2016-06":"11943","2016-05":"12106","2016-04":"12017","2016-03":"12505","2016-02":"12940","2016-01":"12947","2017-12":"22059","2017-11":"22009","2017-10":"22032","2017-09":"21766","2017-08":"20626","2017-07":"20329","2017-06":"20523","2017-05":"19130","2017-04":"19120","2017-03":"19047","2…
213533	集贤花园南区	［硚口-武胜路］武胜西街	{"2016-12":"16780","2016-11":"16857","2016-10":"16656","2016-09":"14600","2016-08":"13931","2016-07":"13901","2016-06":"13942","2016-05":"14285","2016-04":"14285","2016-03":"14285","2016-02":"14465","2016-01":"15203","2017-12":"21268","2017-11":"21587","2017-10":"19275","2017-09":"18414","2017-08":"19203","2017-07":"19256","2017-06":"18539","2017-05":"18254","2017-04":"17170","2017-03":"17138","2…
213516	丰源大厦	［硚口-武胜路］汉正街401号	{"2016-12":"16839","2016-11":"16474","2016-10":"13408","2016-09":"11824","2016-08":"11931","2016-07":"12101","2016-06":"12060","2016-05":"11921","2016-04":"11253","2016-03":"10256","2016-02":"10096","2016-01":"10244","2017-12":"20740","2017-11":"20740","2017-10":"18420","2017-09":"17887","2017-08":"17418","2017-07":"17173","2017-06":"16702","2017-05":"15891","2017-04":"15688","2017-03":"15374","2…
213495	花好月园	［硚口-武胜路］中山大道100号	{"2016-12":"18523","2016-11":"18724","2016-10":"14537","2016-09":"13158","2016-08":"12984","2016-07":"13022","2016-06":"13121","2016-05":"12984","2016-04":"12673","2016-03":"12344","2016-02":"12239","2016-01":"12012","2017-12":"20586","2017-11":"20969","2017-10":"21503","2017-09":"21732","2017-08":"21753","2017-07":"20915","2017-06":"20129","2017-05":"20129","2017-04":"19937","2017-03":"19894","2…
213477	汉华花园	［硚口-武胜路］操场角12号	{"2016-12":"15127","2016-11":"15142","2016-10":"12859","2016-09":"13463","2016-08":"13139","2016-07":"12782","2016-06":"11959","2016-05":"11842","2016-04":"11421","2016-03":"11169","2016-02":"10984","2016-01":"10950","2017-12":"19552","2017-11":"19552","2017-10":"19552","2017-09":"19673","2017-08":"20073","2017-07":"20400","2017-06":"20229","2017-05":"19494","2017-04":"19027","2017-03":"16842","2…
213454	万安国际	［硚口-武胜路］中山大道226号	{"2016-12":"15636","2016-11":"16759","2016-10":"15580","2016-09":"14999","2016-08":"14063","2016-07":"13582","2016-06":"13115","2016-05":"12516","2016-04":"12624","2016-03":"12231","2016-02":"12905","2016-01":"12916","2017-12":"23030","2017-11":"22789","2017-10":"22622","2017-09":"22398","2017-08":"21995","2017-07":"21866","2017-06":"18822","2017-05":"17907","2017-04":"18248","2017-03":"16530","2…
213444	圣锦苑	［硚口-武胜路］荣华二路	{"2016-12":"22628","2016-11":"21771","2016-10":"16796","2016-09":"15284","2016-08":"15837","2016-07":"15569","2016-06":"15092","2016-05":"14891","2016-04":"14507","2016-03":"14202","2016-02":"14273","2016-01":"14744","2017-12":"24957","2017-11":"25526","2017-10":"25526","2017-09":"25472","2017-08":"25027","2017-07":"26099","2017-06":"25574","2017-05":"23493","2017-04":"21948","2017-03":"22210","2…
213398	名仕阁	［硚口-武胜路］汉中路	{"2016-12":"12597","2016-11":"14319","2016-10":"12463","2016-09":"11951","2016-08":"9941","2016-07":"10685","2016-06":"10622","2016-05":"9459","2016-04":"9967","2016-03":"10246","2016-02":"10526","2016-01":"10666","2017-12":"17615","2017-11":"17175","2017-10":"17174","2017-09":"16767","2017-08":"17537","2017-07":"18704","2017-06":"17166","2017-05":"16684","2017-04":"17354","2017-03":"16421","2017…
213319	江山如画1期	［硚口-武胜路］沿河大道236附6号	{"2016-12":"20799","2016-11":"21288","2016-10":"20683","2016-09":"21655","2016-08":"22208","2016-07":"20012","2016-06":"14573","2016-05":"14462","2016-04":"14423","2016-03":"14233","2016-02":"13801","2016-01":"13776","2017-12":"25966","2017-11":"25520","2017-10":"25317","2017-09":"25074","2017-08":"24832","2017-07":"24566","2017-06":"24795","2017-05":"24757","2017-04":"24048","2017-03":"22937","2…
213271	玉带汇景苑	［硚口-武胜路］玉带正街94号	{"2016-12":"20097","2016-11":"20097","2016-10":"16326","2016-09":"16326","2016-08":"16326","2016-07":"16327","2016-06":"16121","2016-05":"15062","2016-04":"14863","2016-03":"14942","2016-02":"15501","2016-01":"15624","2017-12":"27083","2017-11":"24064","2017-10":"23943","2017-09":"22857","2017-08":"22857","2017-07":"20721","2017-06":"20099","2017-05":"20099","2017-04":"20098","2017-03":"20097","2…
212921	爵世嘉园	［硚口-武胜路］武胜西街8号	{"2016-12":"22048","2016-11":"21570","2016-10":"19693","2016-09":"18849","2016-08":"18666","2016-07":"16770","2016-06":"16757","2016-05":"16460","2016-04":"15773","2016-03":"14939","2016-02":"14906","2016-01":"14850","2017-12":"28883","2017-11":"29057","2017-10":"27786","2017-09":"27190","2017-08":"26370","2017-07":"26746","2017-06":"26408","2017-05":"25939","2017-04":"26614","2017-03":"23838","2…
212916	高逸小区	［硚口-武胜路］沿河大道	{"2016-12":"16501","2016-11":"15876","2016-10":"11830","2016-09":"11076","2016-08":"11556","2016-07":"11737","2016-06":"12174","2016-05":"9311","2016-04":"9286","2016-03":"9209","2016-02":"9137","2016-01":"9209","2017-12":"21709","2017-11":"21249","2017-10":"16984","2017-09":"16395","2017-08":"16217","2017-07":"16171","2017-06":"16615","2017-05":"16238","2017-04":"15874","2017-03":"15358","2017-0…
212881	银洲公寓	［硚口-武胜路］崇仁路110号	{"2016-12":"13265","2016-11":"13098","2016-10":"13106","2016-09":"13246","2016-08":"13220","2016-07":"12810","2016-06":"12992","2016-05":"12371","2016-04":"12448","2016-03":"11767","2016-02":"11001","2016-01":"11248","2017-12":"18630","2017-11":"17902","2017-10":"17040","2017-09":"16875","2017-08":"16875","2017-07":"16590","2017-06":"14114","2017-05":"13989","2017-04":"13984","2017-03":"15448","2…
212614	硚口金利屋	［硚口-武胜路］中山大道131号	{"2016-12":"20036","2016-11":"18720","2016-10":"18534","2016-09":"19015","2016-08":"19078","2016-07":"18960","2016-06":"17537","2016-05":"16814","2016-04":"16664","2016-03":"16066","2016-02":"15116","2016-01":"15116","2017-12":"26812","2017-11":"27714","2017-10":"27485","2017-09":"26862","2017-08":"26405","2017-07":"25984","2017-06":"25978","2017-05":"26427","2017-04":"23719","2017-03":"21322","2…
847384	江山如画6期	［硚口-武胜路］长堤街	{"2017-12":"26625","2017-11":"26717","2017-10":"25190","2017-09":"23033","2017-08":"23405","2017-07":"23848","2017-06":"23009","2017-05":"20212","2017-04":"20981","2017-03":"19811","2018-11":"28054","2018-10":"28137","2018-09":"28962","2018-08":"28279","2018-07":"27490","2018-06":"27064","2018-05":"27467","2018-04":"27049","2018-03":"26860","2018-02":"26500","2018-01":"26836"}
847420	玉三小区	［硚口-武胜路］玉带正街	{"2017-12":"20528","2017-11":"20621","2017-10":"18394","2017-09":"18542","2017-08":"18505","2017-07":"18484","2017-06":"16576","2017-05":"16122","2017-04":"16440","2018-11":"20890","2018-10":"21320","2018-09":"21202","2018-08":"20901","2018-07":"20454","2018-06":"20973","2018-05":"21514","2018-04":"21833","2018-03":"20377","2018-02":"19576","2018-01":"19709"}
847382	江山如画5期	［硚口-武胜路］长堤街340号	{"2017-12":"26752","2017-11":"27096","2017-10":"24992","2017-09":"22313","2017-08":"21774","2017-07":"21675","2017-06":"20570","2017-05":"20780","2017-04":"21278","2018-11":"28078","2018-10":"28003","2018-09":"27958","2018-08":"26897","2018-07":"26705","2018-06":"26934","2018-05":"26889","2018-04":"26673","2018-03":"26585","2018-02":"26495","2018-01":"26495"}
272631	长寿社区	［硚口-武胜路］长堤街473号	{"2016-12":"14001","2016-11":"13295","2016-10":"13299","2016-09":"13166","2016-08":"13193","2016-07":"12882","2016-06":"12608","2016-05":"13299","2016-04":"13033","2016-03":"11351","2016-02":"10997","2016-01":"11216","2017-12":"21433","2017-11":"23631","2017-10":"23873","2017-09":"20176","2017-08":"19286","2017-07":"19137","2017-06":"19849","2017-05":"18822","2017-04":"17501","2017-03":"17527","2…
540898	越秀星汇云锦	［硚口-武胜路］中山大道1号	{"2016-12":"28361","2016-11":"27816","2016-10":"26672","2016-09":"25771","2016-08":"23223","2016-07":"21956","2016-06":"21593","2016-05":"20552","2016-04":"19529","2016-03":"19327","2016-02":"18984","2016-01":"18865","2017-12":"31939","2017-11":"31767","2017-10":"30804","2017-09":"30511","2017-08":"30550","2017-07":"30477","2017-06":"28990","2017-05":"29126","2017-04":"28786","2017-03":"28688","2…
408827	集贤书香苑	［硚口-武胜路］崇仁小路118号	{"2016-12":"15919","2016-11":"14582","2016-10":"13800","2016-09":"13684","2016-08":"13562","2016-07":"12776","2016-06":"12521","2016-05":"12070","2016-04":"11962","2016-03":"12383","2016-02":"12485","2016-01":"12875","2017-12":"28807","2017-11":"26196","2017-10":"23184","2017-09":"21418","2017-08":"21033","2017-07":"20909","2017-06":"20230","2017-05":"19964","2017-04":"16387","2017-03":"16190","2…
297923	汉江公寓	［硚口-武胜路］沿河大道321-322号	{"2016-12":"15646","2016-11":"14972","2016-10":"12462","2016-09":"12096","2016-08":"12206","2016-07":"13657","2016-06":"11989","2016-05":"12309","2016-04":"12613","2016-03":"12966","2016-02":"12900","2016-01":"12857","2017-12":"21875","2017-11":"21875","2017-10":"20417","2017-09":"18695","2017-08":"18728","2017-07":"18589","2017-06":"18545","2017-05":"18113","2017-04":"17848","2017-03":"17763","2…
222770	集贤公寓北苑	［硚口-武胜路］集贤三路	{"2016-12":"18860","2016-11":"18857","2016-10":"15522","2016-09":"15331","2016-08":"14898","2016-07":"15028","2016-06":"15078","2016-05":"14567","2016-04":"14911","2016-03":"15377","2016-02":"14841","2016-01":"14468","2017-12":"24413","2017-11":"24034","2017-10":"22465","2017-09":"22395","2017-08":"21925","2017-07":"21648","2017-06":"21296","2017-05":"21416","2017-04":"21427","2017-03":"21861","2…
222408	崇仁街尚义社区	［硚口-武胜路］汉正街290号	{"2016-12":"13752","2016-11":"13160","2016-10":"12555","2016-09":"10944","2016-08":"10051","2016-07":"11563","2016-06":"13453","2016-05":"10156","2016-04":"9906","2016-03":"11465","2016-02":"11513","2016-01":"11513","2017-12":"17594","2017-11":"20709","2017-10":"16190","2017-09":"15007","2017-08":"14863","2017-07":"15011","2017-06":"15771","2017-05":"15416","2017-04":"16317","2017-03":"17333","20…
221556	集贤里	［硚口-武胜路］集贤三路155-158号	{"2016-12":"15378","2016-11":"15529","2016-10":"15125","2016-09":"13155","2016-08":"12472","2016-07":"12326","2016-06":"13307","2016-05":"12719","2016-04":"12139","2016-03":"10949","2016-02":"10946","2016-01":"11218","2017-12":"19600","2017-11":"19642","2017-10":"19441","2017-09":"19217","2017-08":"18589","2017-07":"18510","2017-06":"18154","2017-05":"16935","2017-04":"15815","2017-03":"15629","2…
798046	江山如画汉玺	［硚口-武胜路］武胜路	{"2016-12":"22243","2016-11":"22841","2016-10":"23005","2016-09":"23066","2016-08":"23384","2017-12":"32278","2017-11":"30558","2017-10":"29503","2017-09":"25105","2017-08":"24934","2017-07":"27265","2017-06":"26360","2017-05":"26010","2017-04":"25675","2017-03":"21621","2017-02":"21486","2017-01":"21414","2018-11":"33080","2018-10":"32960","2018-09":"32695","2018-08":"32729","2018-07":"32751","2…
540554	裕亚俊园	［硚口-武胜路］中山大道49号	{"2016-12":"19331","2016-11":"19560","2016-10":"19267","2016-09":"18475","2016-08":"16966","2016-07":"16162","2016-06":"14823","2016-05":"14879","2016-04":"14827","2016-03":"14709","2016-02":"14520","2016-01":"14723","2017-12":"23926","2017-11":"23638","2017-10":"23518","2017-09":"23417","2017-08":"22906","2017-07":"22745","2017-06":"22606","2017-05":"21984","2017-04":"21903","2017-03":"21661","2…
454309	幸乐村小区	［硚口-武胜路］荣华一路	{"2016-12":"13585","2016-11":"13000","2016-10":"13000","2016-09":"13000","2016-08":"13000","2016-07":"13000","2016-06":"13000","2016-05":"13000","2016-04":"12854","2016-03":"10396","2016-02":"11595","2016-01":"12252","2017-12":"20043","2017-11":"20066","2017-10":"20357","2017-09":"18733","2017-08":"18396","2017-07":"16647","2017-06":"16084","2017-05":"16526","2017-04":"15860","2017-03":"13585","2…
357880	武北公寓	［硚口-武胜路］荣华四路	{"2016-12":"16180","2016-11":"12468","2016-10":"12468","2016-09":"11955","2016-08":"11789","2016-07":"12028","2016-06":"12222","2016-05":"12222","2016-04":"12222","2016-03":"12222","2016-02":"12222","2016-01":"12222","2017-12":"19770","2017-11":"20376","2017-10":"21644","2017-09":"21290","2017-08":"20907","2017-07":"20150","2017-06":"19110","2017-05":"19867","2017-04":"19860","2017-03":"17175","2…
302602	军工社区	［硚口-武胜路］中山大道20-23号	{"2016-12":"12389","2016-11":"12389","2016-10":"12389","2016-09":"11600","2016-08":"11600","2016-07":"11600","2016-06":"11600","2016-05":"11600","2016-04":"11600","2016-03":"11600","2016-02":"10152","2016-01":"10152","2017-12":"20289","2017-11":"20289","2017-10":"19798","2017-09":"18128","2017-08":"18100","2017-07":"17869","2017-06":"17087","2017-05":"14391","2017-04":"16875","2017-03":"15192","2…
302312	地质小区	［硚口-武胜路］荣华街	{"2016-12":"13821","2016-11":"12815","2016-10":"13380","2016-09":"12744","2016-08":"12755","2016-07":"12563","2016-06":"12083","2016-05":"11373","2016-04":"10424","2016-03":"10875","2016-02":"11840","2016-01":"10590","2017-12":"17187","2017-11":"17187","2017-10":"18446","2017-09":"18865","2017-08":"18851","2017-07":"18289","2017-06":"17889","2017-05":"18181","2017-04":"16585","2017-03":"15276","2…
301949	荣西社区	［硚口-武胜路］武胜西街63号	{"2016-12":"16154","2016-11":"16154","2016-10":"16154","2016-09":"15431","2016-08":"15431","2016-07":"17044","2016-06":"15369","2016-05":"15369","2016-04":"15340","2016-03":"15277","2016-02":"15100","2016-01":"15071","2017-12":"21921","2017-11":"22973","2017-10":"19830","2017-09":"18776","2017-08":"18491","2017-07":"20238","2017-06":"19742","2017-05":"17958","2017-04":"17962","2017-03":"19028","2…
301934	井岗名苑	［硚口-武胜路］集贤路33-35号	{"2016-12":"13944","2016-11":"13836","2016-10":"14087","2016-09":"14213","2016-08":"14213","2016-07":"13976","2016-06":"13836","2016-05":"12200","2016-04":"10215","2016-03":"10247","2016-02":"11174","2016-01":"11489","2017-12":"17959","2017-11":"18185","2017-10":"20106","2017-09":"20000","2017-08":"20485","2017-07":"20248","2017-06":"17956","2017-05":"18387","2017-04":"17351","2017-03":"15505","2…
301295	公务员大厦	［硚口-武胜路］集贤路3号	{"2016-12":"14299","2016-11":"13683","2016-10":"14209","2016-09":"14378","2016-08":"13841","2016-07":"13224","2016-06":"13716","2016-05":"13448","2016-04":"12962","2016-03":"12962","2016-02":"12818","2016-01":"12962","2017-12":"19973","2017-11":"19995","2017-10":"19408","2017-09":"19736","2017-08":"18359","2017-07":"18088","2017-06":"17960","2017-05":"16745","2017-04":"15105","2017-03":"16047","2…
301126	黄金公寓	［硚口-武胜路］武北新村2号	{"2016-12":"16516","2016-11":"11105","2016-10":"12766","2016-09":"12241","2016-08":"12241","2016-07":"12241","2016-06":"12241","2016-05":"11782","2016-04":"11427","2016-03":"11602","2016-02":"11531","2016-01":"11531","2017-12":"22043","2017-11":"21860","2017-10":"21260","2017-09":"20158","2017-08":"19795","2017-07":"19678","2017-06":"19267","2017-05":"16506","2017-04":"16500","2017-03":"16221","2…
297614	汉中街马家社区	［硚口-武胜路］汉正街405号	{"2016-12":"14491","2016-11":"13136","2016-10":"13064","2016-09":"12222","2016-08":"12222","2016-07":"12429","2016-06":"12239","2016-05":"11650","2016-04":"11874","2016-03":"9959","2016-02":"9940","2016-01":"9766","2017-12":"18951","2017-11":"18185","2017-10":"19605","2017-09":"19879","2017-08":"19716","2017-07":"19465","2017-06":"17547","2017-05":"18631","2017-04":"16425","2017-03":"16601","2017…
248322	电车村	［硚口-武胜路］集贤三路,近京汉大道	{"2016-12":"15599","2016-11":"15576","2016-10":"13628","2016-09":"12362","2016-08":"12626","2016-07":"12627","2016-06":"12422","2016-05":"11204","2016-04":"11104","2016-03":"10852","2016-02":"10836","2016-01":"9090","2017-12":"19094","2017-11":"17525","2017-10":"18135","2017-09":"18325","2017-08":"18649","2017-07":"17824","2017-06":"15765","2017-05":"15765","2017-04":"15765","2017-03":"15765","20…
247954	天声小区	［硚口-武胜路］长堤街	{"2016-12":"13291","2016-11":"13911","2016-10":"13603","2016-09":"13263","2016-08":"12774","2016-07":"12741","2016-06":"13145","2016-05":"13975","2016-04":"11769","2016-03":"11962","2016-02":"12037","2016-01":"12037","2017-12":"21346","2017-11":"21277","2017-10":"21516","2017-09":"21315","2017-08":"21027","2017-07":"16805","2017-06":"16803","2017-05":"16193","2017-04":"15651","2017-03":"14109","2…
244097	汉中社区	［硚口-武胜路］汉中路	{"2016-12":"14911","2016-11":"13000","2016-10":"13000","2016-09":"10322","2016-08":"10990","2016-07":"11428","2016-06":"11428","2016-05":"11630","2016-04":"11711","2016-03":"9166","2016-02":"9939","2016-01":"9700","2017-12":"21125","2017-11":"18456","2017-10":"17137","2017-09":"16504","2017-08":"15905","2017-07":"16198","2017-06":"16674","2017-05":"15395","2017-04":"15379","2017-03":"16091","2017…
240983	荣华苑(京汉大道)	［硚口-武胜路］京汉大道460号	{"2016-12":"15213","2016-11":"14558","2016-10":"15888","2016-09":"16063","2016-08":"13791","2016-07":"13299","2016-06":"13497","2016-05":"13538","2016-04":"13712","2016-03":"13534","2016-02":"12756","2016-01":"12812","2017-12":"26163","2017-11":"23610","2017-10":"21925","2017-09":"21513","2017-08":"21401","2017-07":"20451","2017-06":"20334","2017-05":"19803","2017-04":"18849","2017-03":"18184","2…
239027	唐家巷小区	［硚口-武胜路］唐家巷	{"2016-12":"13513","2016-11":"13413","2016-10":"12538","2016-09":"12765","2016-08":"12765","2016-07":"10578","2016-06":"10344","2016-05":"10344","2016-04":"10344","2016-03":"10413","2016-02":"11060","2016-01":"11773","2017-12":"19804","2017-11":"19377","2017-10":"17063","2017-09":"16669","2017-08":"17839","2017-07":"17524","2017-06":"15715","2017-05":"15610","2017-04":"15655","2017-03":"15997","2…
237851	崇仁小区	［硚口-武胜路］崇仁路107附1号	{"2016-12":"13273","2016-11":"13297","2016-10":"13453","2016-09":"12895","2016-08":"12436","2016-07":"11739","2016-06":"11940","2016-05":"12182","2016-04":"12851","2016-03":"12762","2016-02":"12125","2016-01":"12053","2017-12":"20577","2017-11":"20137","2017-10":"19867","2017-09":"20109","2017-08":"18937","2017-07":"17578","2017-06":"17555","2017-05":"17055","2017-04":"15289","2017-03":"15646","2…
237841	集贤路茶叶市场小区	［硚口-武胜路］崇仁路116号	{"2016-10":"","2017-12":"19190","2017-11":"18774","2017-10":"18121","2017-09":"17090","2017-08":"16783","2017-07":"16684","2017-06":"16680","2017-05":"16461","2017-04":"16455","2018-11":"20704","2018-10":"20229","2018-09":"19027","2018-08":"20766","2018-07":"20593","2018-06":"20459","2018-05":"20362","2018-04":"20253","2018-03":"19822","2018-02":"19152","2018-01":"18659"}
235652	汉中社区洪湖小区	［硚口-武胜路］长堤街398号	{"2016-12":"16081","2016-11":"16515","2016-10":"14109","2016-09":"13529","2016-08":"12462","2016-07":"11042","2016-06":"11045","2016-05":"10768","2016-04":"10701","2016-03":"10691","2016-02":"10670","2016-01":"10483","2017-12":"21096","2017-11":"19675","2017-10":"19163","2017-09":"20062","2017-08":"15841","2017-07":"15835","2017-06":"16455","2017-05":"16328","2017-04":"16613","2017-03":"16981","2…
236372	十七中教工宿舍	［硚口-宗关］建设大道8号	{"2016-12":"12019","2016-11":"12019","2016-10":"11085","2016-09":"10379","2016-08":"10000","2016-07":"10000","2016-06":"10000","2016-05":"8823","2016-04":"8823","2016-03":"8823","2016-02":"8823","2016-01":"8823","2017-12":"13056","2017-11":"14248","2017-10":"18086","2017-09":"20661","2017-08":"20629","2017-07":"20366","2017-06":"20362","2017-05":"20059","2017-04":"20048","2017-03":"12286","2017-0…
236284	后街小区	［硚口-宗关］新合后街122号	{"2016-12":"14261","2016-11":"14657","2016-10":"11824","2016-09":"11248","2016-08":"11093","2016-07":"9584","2016-06":"9155","2016-05":"9659","2016-04":"10665","2016-03":"8876","2016-02":"8857","2016-01":"9022","2017-12":"13548","2017-11":"19471","2017-10":"18082","2017-09":"17605","2017-08":"17605","2017-07":"17468","2017-06":"17000","2017-05":"16811","2017-04":"14404","2017-03":"12225","2017-02…
423872	秦水名邸	［硚口-宗关］宗关街1号	{"2016-12":"17853","2016-11":"17802","2016-10":"15079","2016-09":"13287","2016-08":"13444","2016-07":"13876","2016-06":"13998","2016-05":"13488","2016-04":"13704","2016-03":"13081","2016-02":"13797","2016-01":"13620","2017-12":"20205","2017-11":"20736","2017-10":"21563","2017-09":"22129","2017-08":"20433","2017-07":"19472","2017-06":"19317","2017-05":"18843","2017-04":"17745","2017-03":"17857","2…
310832	汉水三村小区	［硚口-宗关］解放大道	{"2016-12":"14583","2016-11":"15652","2016-10":"12150","2016-09":"11651","2016-08":"11431","2016-07":"11219","2016-06":"11219","2016-05":"11219","2016-04":"11219","2016-03":"11219","2016-02":"10243","2016-01":"10243","2017-12":"18565","2017-11":"17752","2017-10":"16640","2017-09":"16563","2017-08":"16563","2017-07":"16818","2017-06":"17536","2017-05":"17873","2017-04":"17047","2017-03":"14947","2…
236370	水厂社区	［硚口-宗关］建一路10-1号	{"2016-12":"13268","2016-11":"13208","2016-10":"12117","2016-09":"10847","2016-08":"10530","2016-07":"10530","2016-06":"10528","2016-05":"10548","2016-04":"10649","2016-03":"10257","2016-02":"9153","2016-01":"9927","2017-12":"16547","2017-11":"16892","2017-10":"17091","2017-09":"16923","2017-08":"16730","2017-07":"14881","2017-06":"15991","2017-05":"16576","2017-04":"13930","2017-03":"13753","201…
213311	江景时代	［硚口-宗关］沿河大道366号	{"2016-12":"13973","2016-11":"12216","2016-10":"11879","2016-09":"10806","2016-08":"10802","2016-07":"10373","2016-06":"10004","2016-05":"9949","2016-04":"9656","2016-03":"9582","2016-02":"9865","2016-01":"9813","2017-12":"17194","2017-11":"17268","2017-10":"17307","2017-09":"15941","2017-08":"15804","2017-07":"15799","2017-06":"15694","2017-05":"16047","2017-04":"15751","2017-03":"14552","2017-0…
[truncated: 3,736 more rows]
