# Supplementary material for: Predicting the turning points of housing prices by combining the financial model with genetic algorithm
Source: PLoS One. 2020 Apr 29;15(4):e0232478. doi: 10.1371/journal.pone.0232478 (PMC7190176; doi:10.1371/journal.pone.0232478)
Supplement: S2 Table — (XLSX) [file pone.0232478.s002.xlsx]

## Sheet: Sheet1
Time	Housing Prices
2017-01-11	17844.8
2017-01-12	17834.6
2017-01-13	17796.3
2017-01-16	17864.4
2017-01-17	17898.3
2017-01-18	17985.1
2017-01-19	18067.4
2017-01-22	18103.6
2017-01-23	18031.2
2017-01-25	18026
2017-01-26	17984
2017-02-04	17974.9
2017-02-06	18000.9
2017-02-07	18058.1
2017-02-08	18234.4
2017-02-09	18224.4
2017-02-10	18265.6
2017-02-13	18249.9
2017-02-14	18257.1
2017-02-15	18269.6
2017-02-16	18283.4
2017-02-17	18259.6
2017-02-23	18317
2017-02-24	18354.6
2017-02-27	18408.4
2017-02-28	18413.3
2017-03-01	18364.7
2017-03-02	18321.3
2017-03-07	18328.8
2017-03-08	18391.9
2017-03-09	18471.8
2017-03-13	18550.2
2017-03-14	18632.7
2017-03-15	18669.1
2017-03-16	18710.7
2017-03-17	18556.1
2017-03-20	18602.5
2017-03-21	18695.9
2017-03-22	18684.5
2017-03-23	18815.7
2017-03-28	18841.6
2017-03-29	18871
2017-03-30	18916.6
2017-03-31	18987.2
2017-04-01	19035.9
2017-04-05	19052.3
2017-04-06	19199.7
2017-04-07	19290.3
2017-04-12	19406.4
2017-04-14	19412.9
2017-04-17	19449.5
2017-04-18	19488.5
2017-04-19	19521.2
2017-04-21	19591.4
2017-04-24	19682.4
2017-04-25	19699.8
2017-04-26	19657.1
2017-04-27	19698.1
2017-05-02	19687.7
2017-05-03	19766
2017-05-04	19780.9
2017-05-05	19790.5
2017-05-08	19782.9
2017-05-09	19751
2017-05-10	19679.8
2017-05-11	19632.7
2017-05-16	19641.6
2017-05-17	19766.8
2017-05-18	19807.2
2017-05-19	19836.2
2017-05-22	19852.9
2017-05-23	19898.9
2017-05-24	19966.1
2017-05-25	19960.3
2017-05-26	20012.5
2017-05-27	20076.4
2017-05-31	20120.7
2017-06-01	20179.5
2017-06-02	20250
2017-06-05	20232.5
2017-06-06	20178.8
2017-06-07	20222.9
2017-06-08	20249.8
2017-06-09	20308.9
2017-06-12	20358
2017-06-13	20451.2
2017-06-14	20600.9
2017-06-15	20632.2
2017-06-16	20555.3
2017-06-19	20540.3
2017-06-20	20589.6
2017-06-21	20598.8
2017-06-22	20539.2
2017-06-23	20588.1
2017-06-26	20656.6
2017-06-27	20657.1
2017-06-28	20638.4
2017-06-29	20673.9
2017-06-30	20648.4
2017-07-03	20725.8
2017-07-04	20691.2
2017-07-05	20815.9
2017-07-06	20877.3
2017-07-07	20885.8
2017-07-10	20915.4
2017-07-11	20937.1
2017-07-12	20885.7
2017-07-13	20869.7
2017-07-14	20833.4
2017-07-17	20943.9
2017-07-18	20986
2017-07-19	21026.7
2017-07-20	21141.8
2017-07-21	21235.6
2017-07-24	21267.1
2017-07-25	21303.9
2017-07-26	21386.9
2017-07-27	21571
2017-07-28	21678.2
2017-07-31	21775
2017-08-01	21719.5
2017-08-02	21781.3
2017-08-03	21778.7
2017-08-04	21803.1
2017-08-07	21770.1
2017-08-08	21816.5
2017-08-09	21903.9
2017-08-10	22018.2
2017-08-11	22052.7
2017-08-14	22163.7
2017-08-15	22211.1
2017-08-16	22240.3
2017-08-17	22296.4
2017-08-18	22363.7
2017-08-21	22439.1
2017-08-22	22307.3
2017-08-23	22283.5
2017-08-24	22287.9
2017-08-25	22186.2
2017-08-28	22163.1
2017-08-29	22048.8
2017-08-30	22059.3
2017-08-31	22058.3
2017-09-01	22094.3
2017-09-04	22092
2017-09-05	22170.8
2017-09-06	22129.7
2017-09-07	22078.9
2017-09-08	21935.3
2017-09-11	21857
2017-09-12	21789.9
2017-09-13	21775.7
2017-09-14	21800.9
2017-09-15	21781.4
2017-09-18	21732
2017-09-19	21718.8
2017-09-20	21753.8
2017-09-21	21823.2
2017-09-22	21708.6
2017-09-25	21558.8
2017-09-26	21535.7
2017-09-27	21564.8
2017-09-28	21529.8
2017-09-29	21558.4
2017-09-30	21595.1
2017-10-09	21522.2
2017-10-10	21561.4
2017-10-11	21566.8
2017-10-12	21715.9
2017-10-13	21752.1
2017-10-16	21781.1
2017-10-17	21894.1
2017-10-18	21924.4
2017-10-19	21951.7
2017-10-20	21998.9
2017-10-23	21935.4
2017-10-24	21830.8
2017-10-25	21895.5
2017-10-26	21810
2017-10-27	21867
2017-10-30	22038.7
2017-10-31	22015.7
2017-11-01	22057.3
2017-11-02	22206.6
2017-11-03	22189.2
2017-11-06	22110.2
2017-11-07	22206.3
2017-11-08	22109.9
2017-11-09	22108.7
2017-11-10	21980.1
2017-11-13	21999.8
2017-11-14	21955
2017-11-15	21942.8
2017-11-16	21939.9
2017-11-17	21959.6
2017-11-20	21826.4
2017-11-21	21819.3
2017-11-22	21848.3
2017-11-23	21767.7
2017-11-24	21772
2017-11-27	21798.1
2017-11-28	21752.9
2017-11-29	21783
2017-11-30	21764.2
2017-12-01	21666.3
2017-12-04	21655.7
2017-12-05	21606.1
2017-12-06	21508.7
2017-12-07	21533.7
2017-12-08	21562.6
2017-12-11	21526.7
2017-12-12	21495.1
2017-12-13	21588
2017-12-14	21482.2
2017-12-15	21439.4
2017-12-18	21355.7
2017-12-19	21426.2
2017-12-20	21446.4
2017-12-21	21453.9
2017-12-22	21490
2017-12-25	21521.9
2017-12-26	21496.6
2017-12-27	21441
2017-12-28	21417.5
2017-12-29	21423.1
2018-01-02	21389.4
2018-01-03	21452.6
2018-01-04	21538.8
2018-01-05	21609
2018-01-08	21616.1
2018-01-09	21562.6
2018-01-10	21564.9
2018-01-11	21633.8
2018-01-12	21602.5
2018-01-15	21657.1
2018-01-16	21596.3
2018-01-17	21624.1
2018-01-18	21600.9
2018-01-19	21610.3
2018-01-22	21595.7
2018-01-23	21584
2018-01-24	21548.5
2018-01-25	21482.7
2018-01-26	21488.9
2018-01-29	21412.6
2018-01-30	21425.9
2018-01-31	21426
2018-02-01	21472.2
2018-02-02	21494.4
2018-02-05	21476.1
2018-02-06	21517.1
2018-02-07	21530.2
2018-02-08	21564.7
2018-02-09	21561.5
2018-02-11	21578.4
2018-02-12	21558.8
2018-02-13	21606.9
2018-02-14	21459.9
2018-02-22	21490
2018-02-26	21225.7
2018-02-27	21237.2
2018-02-28	21330
