# Supplementary material for: Predicting the turning points of housing prices by combining the financial model with genetic algorithm
Source: PLoS One. 2020 Apr 29;15(4):e0232478. doi: 10.1371/journal.pone.0232478 (PMC7190176; doi:10.1371/journal.pone.0232478)
Supplement: S3 Table — (XLSX) [file pone.0232478.s003.xlsx]

## Sheet: Sheet1
Time	Housing Price
2017-01-18	15326.9
2017-01-19	15314.6
2017-01-22	15335.4
2017-01-23	15434.2
2017-01-25	15347.3
2017-01-26	15359.6
2017-02-04	15177.4
2017-02-06	15187.5
2017-02-07	15263.7
2017-02-08	15280.8
2017-02-09	15336.2
2017-02-10	15444.5
2017-02-13	15485.5
2017-02-14	15469
2017-02-15	15402.8
2017-02-16	15486.6
2017-02-17	15510.6
2017-02-23	15594.6
2017-02-24	15556.2
2017-02-27	15613.6
2017-02-28	15713.4
2017-03-01	15831.4
2017-03-02	15842.6
2017-03-07	15857.2
2017-03-08	15868.1
2017-03-09	15913.6
2017-03-13	16000.8
2017-03-14	16068.7
2017-03-15	16107.6
2017-03-16	16130.4
2017-03-17	16155.7
2017-03-20	16202
2017-03-21	16232.9
2017-03-22	16247.8
2017-03-23	16311.3
2017-03-28	16337.1
2017-03-29	16296.5
2017-03-30	16264.6
2017-03-31	16348.1
2017-04-01	16318.9
2017-04-05	16348.4
2017-04-06	16357.3
2017-04-07	16369.2
2017-04-12	16399.2
2017-04-14	16551.5
2017-04-17	16505.8
2017-04-18	16567.4
2017-04-19	16598.5
2017-04-21	16625.8
2017-04-24	16661.2
2017-04-25	16623.6
2017-04-26	16626.9
2017-04-27	16719.5
2017-05-02	16767.5
2017-05-03	16872.9
2017-05-04	16956.1
2017-05-05	17007.4
2017-05-08	17030.4
2017-05-09	17059.6
2017-05-10	17121.5
2017-05-11	17152.3
2017-05-16	17154.4
2017-05-17	17256
2017-05-18	17296.8
2017-05-19	17318.1
2017-05-22	17319.8
2017-05-23	17385.2
2017-05-24	17447.4
2017-05-25	17483
2017-05-26	17600.2
2017-05-27	17597.2
2017-05-31	17599.9
2017-06-01	17630.1
2017-06-02	17621.6
2017-06-05	17670.6
2017-06-06	17643.5
2017-06-07	17757.7
2017-06-08	17781.2
2017-06-09	17820
2017-06-12	17907.5
2017-06-13	17983
2017-06-14	18019.7
2017-06-15	18069.3
2017-06-16	18067.9
2017-06-19	18108
2017-06-20	18101.5
2017-06-21	18113.4
2017-06-22	18166.2
2017-06-23	18132.8
2017-06-26	18147.4
2017-06-27	18180.5
2017-06-28	18216.2
2017-06-29	18232.6
2017-06-30	18150.6
2017-07-03	18125.8
2017-07-04	18194.8
2017-07-05	18207
2017-07-06	18204.5
2017-07-07	18252.5
2017-07-10	18264.8
2017-07-11	18254.7
2017-07-12	18318.5
2017-07-13	18322.6
2017-07-14	18354.8
2017-07-17	18383.9
2017-07-18	18421.2
2017-07-19	18472.8
2017-07-20	18460.3
2017-07-21	18493.3
2017-07-24	18512.9
2017-07-25	18486.3
2017-07-26	18478.5
2017-07-27	18553.3
2017-07-28	18545.1
2017-07-31	18603.8
2017-08-01	18584.8
2017-08-02	18598.6
2017-08-03	18601.1
2017-08-04	18600.4
2017-08-07	18689
2017-08-08	18705.6
2017-08-09	18724.8
2017-08-10	18751.8
2017-08-11	18785.5
2017-08-14	18845.8
2017-08-15	18861.9
2017-08-16	18810.9
2017-08-17	18898.8
2017-08-18	18936.4
2017-08-21	18947.7
2017-08-22	18956.6
2017-08-23	18892.2
2017-08-24	18874.4
2017-08-25	18901.6
2017-08-28	18856.8
2017-08-29	18887.2
2017-08-30	18821.6
2017-08-31	18746.9
2017-09-01	18711.2
2017-09-04	18629.6
2017-09-05	18602.5
2017-09-06	18564.9
2017-09-07	18556.8
2017-09-08	18521.6
2017-09-11	18493.7
2017-09-12	18466.9
2017-09-13	18474.3
2017-09-14	18454.8
2017-09-15	18461.7
2017-09-18	18390.4
2017-09-19	18321.4
2017-09-20	18313.1
2017-09-21	18279.6
2017-09-22	18199.7
2017-09-25	18166.8
2017-09-26	18133.7
2017-09-27	18153.4
2017-09-28	18147.4
2017-09-29	18095.7
2017-09-30	18109.6
2017-10-09	18056.6
2017-10-10	18009.4
2017-10-11	18001.1
2017-10-12	18065
2017-10-13	18108.9
2017-10-16	18171
2017-10-17	18197.9
2017-10-18	18264.8
2017-10-19	18336.3
2017-10-20	18408.4
2017-10-23	18477.3
2017-10-24	18533.9
2017-10-25	18646.7
2017-10-26	18729
2017-10-27	18814.5
2017-10-30	18973.4
2017-10-31	19014.5
2017-11-01	19037.2
2017-11-02	19148.8
2017-11-03	19152.1
2017-11-06	19245.9
2017-11-07	19353.6
2017-11-08	19353.4
2017-11-09	19444.1
2017-11-10	19562.6
2017-11-13	19680.5
2017-11-14	19750.6
2017-11-15	19892
2017-11-16	20002.1
2017-11-17	20066.1
2017-11-20	20149.4
2017-11-21	20220.8
2017-11-22	20302.9
2017-11-23	20400.7
2017-11-24	20417.2
2017-11-27	20453.1
2017-11-28	20513.8
2017-11-29	20645
2017-11-30	20719.3
2017-12-01	20779.6
2017-12-04	20826.5
2017-12-05	20794.1
2017-12-06	20782.1
2017-12-07	20843.6
2017-12-08	20834.8
2017-12-11	20804.6
2017-12-12	20782.6
2017-12-13	20782.9
2017-12-14	20833.2
2017-12-15	20779.8
2017-12-18	20784
2017-12-19	20792.4
2017-12-20	20743.9
2017-12-21	20786.8
2017-12-22	20873.9
2017-12-25	20919.5
2017-12-26	20936
2017-12-27	20910.3
2017-12-28	20927.2
2017-12-29	20942.4
2018-01-02	20987.2
2018-01-03	20963.7
2018-01-04	20937
2018-01-05	20987.9
2018-01-08	21021.9
2018-01-09	21019.6
2018-01-10	20962.2
2018-01-11	20969
2018-01-12	20804.4
2018-01-15	20784.4
2018-01-16	20715.3
2018-01-17	20645.3
2018-01-18	20717.2
2018-01-19	20698.8
2018-01-22	20664.2
2018-01-23	20604.5
2018-01-24	20548.6
2018-01-25	20482.3
2018-01-26	20243.4
2018-01-29	20221.2
2018-01-30	20252.6
2018-01-31	20249.8
2018-02-01	20174.6
2018-02-02	20124
2018-02-05	20086.1
2018-02-06	20005.7
2018-02-07	19896.4
2018-02-08	19766.5
2018-02-09	19784.5
2018-02-11	19647.8
2018-02-12	19638.1
2018-02-13	19556
2018-02-14	19473.5
2018-02-22	19582.5
2018-02-26	19473.2
2018-02-27	19354.4
2018-02-28	19353.7
