# Supplementary material for: Predicting the turning points of housing prices by combining the financial model with genetic algorithm
Source: PLoS One. 2020 Apr 29;15(4):e0232478. doi: 10.1371/journal.pone.0232478 (PMC7190176; doi:10.1371/journal.pone.0232478)
Supplement: S4 Table — (XLSX) [file pone.0232478.s004.xlsx]

## Sheet: Sheet1
Time	Housing Price
2017-01-11	11293
2017-01-12	11252.4
2017-01-13	11257.6
2017-01-16	11263.1
2017-01-17	11212.5
2017-01-18	11276.7
2017-01-19	11312.3
2017-01-22	11310.6
2017-01-23	11340.4
2017-01-25	11358.9
2017-01-26	11373.6
2017-02-04	11337.4
2017-02-06	11356
2017-02-07	11373.1
2017-02-08	11358.4
2017-02-09	11318.6
2017-02-10	11423.6
2017-02-13	11556.3
2017-02-14	11638.5
2017-02-15	11754.7
2017-02-16	11840.4
2017-02-17	11815.5
2017-02-23	11855.6
2017-02-24	11987.2
2017-02-27	12091.4
2017-02-28	12114
2017-03-01	12144.8
2017-03-02	12327.9
2017-03-07	12342.7
2017-03-08	12414.7
2017-03-09	12430.9
2017-03-13	12424.3
2017-03-14	12559.3
2017-03-15	12560.4
2017-03-16	12557.7
2017-03-17	12576.7
2017-03-20	12720.9
2017-03-21	12719.3
2017-03-22	12622.5
2017-03-23	12586.2
2017-03-28	12584.6
2017-03-29	12647.3
2017-03-30	12702.3
2017-03-31	12716.6
2017-04-01	12711.8
2017-04-05	12675.6
2017-04-06	12701.7
2017-04-07	12720.2
2017-04-12	12649.8
2017-04-14	12713.6
2017-04-17	12746.2
2017-04-18	12737.4
2017-04-19	12784.2
2017-04-21	12975.4
2017-04-24	13019
2017-04-25	13025.1
2017-04-26	13186.5
2017-04-27	13204.8
2017-05-02	13183.5
2017-05-03	13218.5
2017-05-04	13219.7
2017-05-05	13205.3
2017-05-08	13285.9
2017-05-09	13230
2017-05-10	13250.4
2017-05-11	13394.6
2017-05-16	13454.9
2017-05-17	13500.4
2017-05-18	13553.4
2017-05-19	13597.6
2017-05-22	13557.2
2017-05-23	13647.2
2017-05-24	13540.7
2017-05-25	13633
2017-05-26	13585
2017-05-27	13593.8
2017-05-31	13596.5
2017-06-01	13615.9
2017-06-02	13694.7
2017-06-05	13684.9
2017-06-06	13662.2
2017-06-07	13683.7
2017-06-08	13732.1
2017-06-09	13674
2017-06-12	13702.7
2017-06-13	13750.1
2017-06-14	13700.4
2017-06-15	13762.9
2017-06-16	13644.1
2017-06-19	13601
2017-06-20	13659
2017-06-21	13706.1
2017-06-22	13740.8
2017-06-23	13818.1
2017-06-26	13726.8
2017-06-27	13774.4
2017-06-28	13743.5
2017-06-29	13778.5
2017-06-30	13829.6
2017-07-03	13901.8
2017-07-04	13857.8
2017-07-05	13957.3
2017-07-06	14046.8
2017-07-07	14072.2
2017-07-10	14174.6
2017-07-11	14296.7
2017-07-12	14376.4
2017-07-13	14440.1
2017-07-14	14369
2017-07-17	14476.5
2017-07-18	14602.7
2017-07-19	14659.5
2017-07-20	14788.6
2017-07-21	14812.7
2017-07-24	14879.2
2017-07-25	14975.2
2017-07-26	14999.3
2017-07-27	15153.4
2017-07-28	15186.9
2017-07-31	15223.5
2017-08-01	15245.4
2017-08-02	15318.6
2017-08-03	15306.5
2017-08-04	15302.7
2017-08-07	15295.5
2017-08-08	15275.5
2017-08-09	15243.6
2017-08-10	15224.6
2017-08-11	15246.4
2017-08-14	15325.2
2017-08-15	15454.9
2017-08-16	15393.3
2017-08-17	15359.5
2017-08-18	15355.4
2017-08-21	15434.4
2017-08-22	15487.8
2017-08-23	15524.4
2017-08-24	15599
2017-08-25	15586.8
2017-08-28	15595.2
2017-08-29	15624.1
2017-08-30	15648.3
2017-08-31	15627.1
2017-09-01	15720.7
2017-09-04	15760
2017-09-05	15821.6
2017-09-06	15906.6
2017-09-07	15953.3
2017-09-08	15937.1
2017-09-11	15982.3
2017-09-12	15999.2
2017-09-13	15960.1
2017-09-14	15990.5
2017-09-15	15987.5
2017-09-18	15971.6
2017-09-19	15930.7
2017-09-20	15916.6
2017-09-21	15990.3
2017-09-22	16025.5
2017-09-25	16103.2
2017-09-26	16080
2017-09-27	16129.8
2017-09-28	16112.1
2017-09-29	16175.6
2017-09-30	16130.4
2017-10-09	16219.4
2017-10-10	16249.8
2017-10-11	16251.3
2017-10-12	16313.6
2017-10-13	16365.3
2017-10-16	16361.4
2017-10-17	16418.4
2017-10-18	16467.2
2017-10-19	16576.5
2017-10-20	16651.2
2017-10-23	16696.7
2017-10-24	16770.9
2017-10-25	16861.3
2017-10-26	16886.5
2017-10-27	16926.4
2017-10-30	16959.3
2017-10-31	16991.2
2017-11-01	16955.9
2017-11-02	17116.1
2017-11-03	17133.7
2017-11-06	17222.2
2017-11-07	17177.2
2017-11-08	17164.8
2017-11-09	17214.4
2017-11-10	17235.3
2017-11-13	17288.5
2017-11-14	17355.4
2017-11-15	17413.9
2017-11-16	17490.9
2017-11-17	17565.8
2017-11-20	17590.2
2017-11-21	17602
2017-11-22	17685.8
2017-11-23	17720.5
2017-11-24	17672.7
2017-11-27	17629
2017-11-28	17593.1
2017-11-29	17651.2
2017-11-30	17699.2
2017-12-01	17612
2017-12-04	17598
2017-12-05	17654.4
2017-12-06	17704.6
2017-12-07	17781.8
2017-12-08	17828.7
2017-12-11	17877
2017-12-12	17924.2
2017-12-13	18012.4
2017-12-14	17983.8
2017-12-15	17956.6
2017-12-18	17819.1
2017-12-19	17887.3
2017-12-20	17966.6
2017-12-21	17821.6
2017-12-22	17690
2017-12-25	17633.7
2017-12-26	17560.1
2017-12-27	17519.8
2017-12-28	17516
2017-12-29	17565.4
2018-01-02	17518.2
2018-01-03	17559.8
2018-01-04	17467.3
2018-01-05	17415.2
2018-01-08	17375.8
2018-01-09	17279.9
2018-01-10	17121.6
2018-01-11	17073.6
2018-01-12	16953.9
2018-01-15	17013.7
2018-01-16	16946.1
2018-01-17	16942.5
2018-01-18	16859.5
2018-01-19	16805.5
2018-01-22	16822.1
2018-01-23	16833.3
2018-01-24	16850.6
2018-01-25	16953
2018-01-26	16942.2
2018-01-29	16944
2018-01-30	16883.3
2018-01-31	16875.1
2018-02-01	16895.2
2018-02-02	16902.9
2018-02-05	16815.2
2018-02-06	16841.4
2018-02-07	16877.4
2018-02-08	17051.1
2018-02-09	17098.7
2018-02-11	17129.4
2018-02-12	17079.4
2018-02-13	17172.6
2018-02-14	17228.1
2018-02-22	17125.9
2018-02-26	17210.6
2018-02-27	17224.8
2018-02-28	17189.5
